# Supplementary material for: Chondroitin sulfate disaccharides modified the structure and function of the murine gut microbiome under healthy and stressed conditions
Source: Sci Rep. 2017 Jul 28;7:6783. doi: 10.1038/s41598-017-05860-6 (PMC5533764; doi:10.1038/s41598-017-05860-6)
Supplement: Supplementary file 1 — Dataset 1 [file 41598_2017_5860_MOESM1_ESM.xls]

## Sheet: OTU table
GreenGene_OTU_ID	Taxonomy	N1	N2	N3	N4	N5	N6	N7	N8	N9	CS1	CS2	CS3	CS4	CS5	CS6	S1	S2	S3	S4	S5	S7	S8	M1	M3	M4	M6	M7	M8	M9	M10
356164	Bacteria; Bacteroidetes; Bacteroidia; Bacteroidales; Bacteroidaceae; Bacteroides; acidifaciens	4962	3346	3302	2441	4874	4030	1325	4617	5401	9389	7980	1623	5909	7345	7701	4319	6549	6413	26228	4658	3605	7047	3032	426	3412	10149	3072	9002	4227	3192
586387	Bacteria; Firmicutes; Bacilli; Lactobacillales; Streptococcaceae; Lactococcus	3441	3598	4603	4191	3507	4520	12226	4275	2732	7192	2413	11811	3277	4059	2705	1815	2641	1746	5135	6733	1811	4518	1729	2283	4878	9210	1985	10022	2771	4874
557570	Bacteria; Firmicutes; Bacilli; Lactobacillales; Streptococcaceae; Lactococcus	1495	2837	3797	3272	2835	3844	10208	3590	2271	6249	2004	9789	2726	3094	2077	1286	1972	1377	4075	5633	1468	3406	1236	1747	3842	8173	1355	7917	1673	3901
3028318	Bacteria; Bacteroidetes; Bacteroidia; Bacteroidales; Rikenellaceae	1746	1524	2349	1587	8092	3597	623	397	1844	1536	10002	1101	5076	3973	7774	757	3191	3021	453	5433	1035	2302	3772	573	3695	2978	4328	557	2523	5499
579608	Bacteria; Firmicutes; Bacilli; Lactobacillales; Streptococcaceae; Streptococcus	1780	2831	2906	2802	2322	3168	10122	3359	2478	4868	1781	8136	2290	2970	2009	1224	1673	1215	3796	3572	999	3364	1446	1434	3295	6363	1482	5483	1622	3805
228601	Bacteria; Bacteroidetes; Bacteroidia; Bacteroidales; Bacteroidaceae; Bacteroides	1125	1152	1173	4713	1731	860	1893	520	1308	2611	8634	1286	4440	2018	2586	4848	1795	2922	8684	185	900	5490	1120	195	1375	4794	3910	3214	7906	1617
355187	Bacteria; Firmicutes; Clostridia; Clostridiales	3365	3694	3874	1664	333	1854	3095	236	10860	6813	2148	1740	3120	2179	756	4643	1135	7314	2767	2192	780	1023	8119	542	3389	325	1901	135	41	707
270876	Bacteria; Firmicutes; Clostridia; Clostridiales	804	289	114	4199	873	149	93	121	1177	13	3150	118	1007	6657	2959	435	392	624	239	1031	290	841	967	120	1101	53	500	85	702	668
384555	Bacteria; Bacteroidetes; Bacteroidia; Bacteroidales; S24-7	280	906	375	1575	597	1061	1090	751	1986	845	1749	327	2848	841	2273	790	780	940	161	486	401	584	388	10	571	203	891	53	215	510
217100	Bacteria; Bacteroidetes; Bacteroidia; Bacteroidales; S24-7	1748	1467	330	1396	745	835	775	280	581	3975	1402	114	765	462	1445	4138	866	1236	628	1795	351	2704	1794	217	1775	497	4424	464	942	2188
194429	Bacteria; Bacteroidetes; Bacteroidia; Bacteroidales; Prevotellaceae	358	1320	291	3958	1687	201	814	378	1069	6244	226	64	512	96	37	2089	1010	1983	1076	765	641	1604	267	306	3921	50	2733	233	71	116
338258	Bacteria; Bacteroidetes; Bacteroidia; Bacteroidales; S24-7	468	716	501	1076	1058	809	673	515	818	600	1647	231	1328	1028	1784	2462	346	1035	428	453	144	751	407	25	725	157	2710	289	443	1706
342962	Bacteria; Bacteroidetes; Bacteroidia; Bacteroidales; S24-7	405	1676	1746	1693	2324	1047	1294	952	2392	4	2	692	21	1615	3614	2713	953	1833	1028	853	507	1535	879	105	893	242	2629	360	812	1547
247715	Bacteria; Bacteroidetes; Bacteroidia; Bacteroidales; S24-7	1451	1841	1334	1763	1601	1035	839	579	1929	387	1445	225	1414	541	1823	278	856	3075	1526	339	795	3497	2093	107	1852	274	189	122	470	1375
325503	Bacteria; Bacteroidetes; Bacteroidia; Bacteroidales; Bacteroidaceae; Bacteroides	0	0	0	0	0	0	0	0	1	2088	2607	21	1120	26	3	1	0	7	0	0	0	3	0	1	0	0	0	0	0	0
262970	Bacteria; Firmicutes; Clostridia; Clostridiales; Lachnospiraceae; [Ruminococcus]; gnavus	374	2598	19	49	658	58	386	52	299	540	1205	71	725	2251	550	5	44	391	189	33	84	432	675	401	404	13	1477	972	1089	54
353131	Bacteria; Firmicutes; Clostridia; Clostridiales; Ruminococcaceae; Oscillospira	41	2828	1754	1	132	317	914	1	2148	227	5	49	907	1697	1618	1139	1216	1116	188	1976	791	1646	10	502	958	455	899	115	492	1106
460953	Bacteria; Bacteroidetes; Bacteroidia; Bacteroidales; S24-7	457	578	640	1006	1246	799	1172	649	989	429	1552	335	1036	71	661	973	89	452	282	235	48	449	213	7	287	255	747	16	80	778
331772	Bacteria; Bacteroidetes; Bacteroidia; Bacteroidales; S24-7	824	665	198	555	400	360	356	118	132	636	1270	65	608	377	904	1590	407	630	284	983	171	1186	1118	103	812	229	1556	371	310	848
291149	Bacteria; Firmicutes; Bacilli; Lactobacillales; Leuconostocaceae; Leuconostoc	459	673	483	480	491	1292	2057	859	755	665	243	1167	377	428	320	226	270	177	609	606	140	458	340	222	699	1538	582	1540	395	611
329741	Bacteria; Firmicutes; Clostridia; Clostridiales	1192	1885	6424	1	2183	12	879	84	117	418	268	537	112	841	1343	51	259	376	42	4	424	76	793	90	593	175	4465	2199	4567	762
185222	Bacteria; Firmicutes; Clostridia; Clostridiales; Clostridiaceae	644	168	91	1	10	819	628	0	0	2390	377	53	9	320	227	224	61	208	16	3	6	0	954	178	66	3	583	0	0	0
348336	Bacteria; Firmicutes; Clostridia; Clostridiales	2551	687	400	425	778	728	175	625	362	42	300	54	906	1407	539	1584	435	490	70	1108	480	513	1360	1090	794	108	1466	165	828	781
275069	Bacteria; Firmicutes; Clostridia; Clostridiales	580	488	502	1044	51	19	5	23	631	10	118	8	1355	963	527	531	1100	1032	94	2426	46	85	1951	778	19	297	1432	582	3414	4328
258548	Bacteria; Firmicutes; Bacilli; Lactobacillales; Streptococcaceae; Lactococcus	92	300	324	316	391	306	1083	397	137	556	154	983	234	284	245	235	198	142	519	467	160	366	81	192	427	747	160	1203	218	425
266621	Bacteria; Firmicutes; Clostridia; Clostridiales; Lachnospiraceae; Coprococcus	1345	265	1081	490	921	311	451	60	46	92	258	57	1154	738	616	334	811	142	25	1713	252	1440	97	527	1841	41	330	341	1933	120
2797559	Bacteria; Firmicutes; Clostridia; Clostridiales; Lachnospiraceae; [Ruminococcus]; gnavus	67	202	19	3	38	407	61	61	8	21	857	56	770	1004	168	96	2	26	0	25	29	138	233	128	73	17	107	7	52	64
274438	Bacteria; Firmicutes; Clostridia; Clostridiales	615	510	457	969	58	7	10	44	628	19	110	7	1239	923	469	24	1015	953	88	1023	43	82	2179	774	9	113	66	140	772	1077
1517779	Bacteria; Bacteroidetes; Bacteroidia; Bacteroidales; Rikenellaceae	55	493	72	256	124	105	99	81	117	46	1610	23	404	219	412	114	223	1038	161	278	104	256	287	40	251	17	293	131	86	131
275339	Bacteria; Bacteroidetes; Bacteroidia; Bacteroidales; S24-7	629	942	592	965	523	2684	494	312	897	151	575	99	646	206	859	5570	419	1908	911	824	360	2003	915	58	3479	826	3452	473	2035	5542
2897325	Bacteria; Proteobacteria; Deltaproteobacteria; Desulfovibrionales; Desulfovibrionaceae; Bilophila	445	276	275	180	243	264	160	104	161	93	521	16	607	693	534	485	69	266	19	70	83	201	216	161	193	75	315	136	169	163
215897	Bacteria; Bacteroidetes; Bacteroidia; Bacteroidales; S24-7	286	338	422	592	794	335	631	364	506	232	911	210	563	32	388	355	49	267	145	104	28	278	136	8	133	98	267	5	31	350
346267	Bacteria; Bacteroidetes; Bacteroidia; Bacteroidales; S24-7	171	171	233	1174	296	200	787	162	92	284	673	104	383	438	496	60	50	157	201	18	35	626	48	8	286	57	152	27	108	181
580629	Bacteria; Bacteroidetes; Bacteroidia; Bacteroidales; Bacteroidaceae; Bacteroides	190	0	6063	3	6	3	6	116	0	0	0	5	1813	197	392	0	7330	1	5598	6943	0	2	0	1753	2697	2	518	3	0	0
165241	Bacteria; Firmicutes; Clostridia; Clostridiales; Lachnospiraceae	112	29	99	25	492	91	61	14	116	27	400	25	474	469	1015	778	251	856	74	425	272	387	510	11	153	40	155	22	164	218
275819	Bacteria; Firmicutes; Clostridia; Clostridiales	121	79	5	16	296	26	69	169	73	115	140	2	845	847	445	739	68	249	39	231	89	71	141	352	220	23	560	437	398	99
270391	Bacteria; Bacteroidetes; Bacteroidia; Bacteroidales; Rikenellaceae	461	260	555	422	496	349	304	189	835	415	8	77	560	701	533	1272	1096	536	160	1056	182	302	479	36	497	113	415	151	29	530
589114	Bacteria; Firmicutes; Bacilli; Lactobacillales; Lactobacillaceae; Lactobacillus	103	188	231	179	231	197	1085	479	223	278	96	922	111	152	173	105	162	101	425	268	71	281	108	67	188	1282	172	871	204	264
359984	Bacteria; Firmicutes; Clostridia; Clostridiales; Ruminococcaceae	1	1285	1177	284	10	1	262	43	2	730	3	533	14	215	402	7	14	2	0	3	10	658	2	397	136	1037	166	869	8727	2532
452823	Bacteria; Firmicutes; Bacilli; Lactobacillales; Lactobacillaceae; Lactobacillus	1197	378	178	205	91	753	367	112	284	128	235	189	617	625	188	47	165	142	90	130	128	121	145	713	60	96	1135	44	87	75
416078	Bacteria; Bacteroidetes; Bacteroidia; Bacteroidales; S24-7	1702	1020	19	3342	230	434	688	1032	72	40	0	0	6	525	1413	39	15	198	1385	4	125	204	0	0	68	10	618	5	541	36
333471	Bacteria; Firmicutes; Clostridia; Clostridiales	5	85	501	390	255	272	331	3	1564	705	196	124	160	362	355	119	21	363	39	3	36	194	372	0	14	62	6	1	29	395
379505	Bacteria; Bacteroidetes; Bacteroidia; Bacteroidales; S24-7	228	273	306	462	610	117	524	296	429	209	711	162	429	27	291	15	40	186	121	39	10	179	96	5	55	32	10	2	5	76
342504	Bacteria; Firmicutes; Clostridia; Clostridiales; Clostridiaceae	83	475	464	282	254	407	325	37	216	294	202	203	570	321	162	82	89	71	88	273	112	127	236	27	107	54	184	242	82	237
352601	Bacteria; Firmicutes; Clostridia; Clostridiales; Ruminococcaceae	698	662	977	171	0	1923	58	94	1006	458	326	84	425	205	303	23	205	85	108	317	89	47	866	100	161	43	218	502	484	106
270081	Bacteria; Firmicutes; Clostridia; Clostridiales; Lachnospiraceae; [Ruminococcus]; gnavus	122	915	17	38	273	10	131	14	78	188	387	17	254	798	178	0	22	137	56	12	40	144	225	135	97	2	108	142	148	10
269285	Bacteria; Firmicutes; Clostridia; Clostridiales; Ruminococcaceae	170	1002	55	14	77	86	217	67	325	115	0	3	234	1031	398	445	39	458	4	67	51	113	137	47	100	10	676	201	40	28
276172	Bacteria; Bacteroidetes; Bacteroidia; Bacteroidales; Rikenellaceae	133	222	403	385	734	210	214	450	261	45	529	39	307	480	352	264	494	331	69	289	93	175	250	37	271	34	233	141	324	155
272878	Bacteria; Firmicutes; Clostridia; Clostridiales	93	8	15	50	335	7	8	39	7	18	0	2	969	675	41	272	11	34	4	23	33	333	10	129	25	2	79	0	4	21
343923	Bacteria; Firmicutes; Clostridia; Clostridiales	36	1004	5241	8	8399	780	487	1	39	4	7	89	506	531	339	89	605	492	52	1238	763	217	230	68	47	720	3717	3152	14	5128
264657	Bacteria; Bacteroidetes; Bacteroidia; Bacteroidales; S24-7	258	487	189	409	566	254	84	113	165	329	298	50	162	204	440	28	124	222	176	38	78	761	168	22	204	66	86	87	98	326
322870	Bacteria; Bacteroidetes; Bacteroidia; Bacteroidales; S24-7	258	435	162	398	509	763	85	82	171	327	282	57	175	232	399	723	99	249	169	110	84	745	137	17	450	192	1564	495	452	1335
397065	Bacteria; Firmicutes; Clostridia; Clostridiales; Lachnospiraceae; Coprococcus	10	3	14	23	0	15	13	67	2	102	278	2	272	517	290	120	8	63	5	22	59	5	73	117	23	73	413	593	21	178
261551	Bacteria; Firmicutes; Clostridia; Clostridiales	627	6	141	262	841	115	10	74	2	16	179	2	584	371	282	84	134	62	7	188	197	526	195	488	867	42	277	57	263	185
300990	Bacteria; Firmicutes; Clostridia; Clostridiales	0	60	29	38	4	21	5	0	44	1326	17	8	0	6	1	3	2	32	2	1	5	9	9	0	3	4	10	0	2	30
833381	Bacteria; Firmicutes; Clostridia; Clostridiales; Lachnospiraceae; Coprococcus	0	0	0	0	0	0	0	0	1	435	262	7	94	529	13	0	0	0	0	0	0	0	0	0	0	0	0	0	0	0
344329	Bacteria; Firmicutes; Clostridia; Clostridiales; Ruminococcaceae	238	37	51	106	91	55	140	82	49	27	363	6	423	116	357	1090	67	809	25	89	118	139	72	48	352	76	69	63	236	284
338887	Bacteria; Firmicutes; Clostridia; Clostridiales; Ruminococcaceae; Oscillospira	159	63	175	145	35	17	31	43	51	84	249	5	221	456	279	922	159	634	29	363	144	352	112	287	427	141	841	1201	1039	505
269576	Bacteria; Firmicutes; Clostridia; Clostridiales; Lachnospiraceae; Coprococcus	451	210	112	292	149	130	32	42	67	52	88	14	296	279	552	232	96	188	30	186	112	87	163	214	191	30	443	159	120	218
271449	Bacteria; Firmicutes; Clostridia; Clostridiales; Lachnospiraceae; Coprococcus	616	107	457	173	340	129	304	60	26	22	83	20	635	288	217	535	370	205	36	725	475	481	568	243	701	111	217	114	670	315
2901239	Bacteria; Firmicutes; Clostridia; Clostridiales; Lachnospiraceae; [Ruminococcus]; gnavus	93	666	13	16	157	10	104	13	56	132	265	20	178	539	129	0	7	86	35	14	23	96	172	94	65	1	18	61	69	9
228730	Bacteria; Bacteroidetes; Bacteroidia; Bacteroidales; S24-7	201	412	146	337	511	151	71	84	138	288	233	51	161	202	304	10	96	173	131	20	77	548	139	28	121	32	15	67	32	148
274083	Bacteria; Firmicutes; Clostridia; Clostridiales; Ruminococcaceae; Oscillospira	182	132	136	68	71	127	121	69	101	70	117	19	350	462	210	18	156	247	26	247	168	125	1322	223	133	92	49	182	118	178
4319473	Bacteria; Firmicutes; Bacilli; Lactobacillales; Streptococcaceae; Lactococcus	68	115	146	134	115	207	369	160	61	198	58	387	105	115	107	137	104	56	190	272	89	135	33	71	213	458	109	609	134	282
345582	Bacteria; Firmicutes; Clostridia; Clostridiales; Ruminococcaceae; Oscillospira	89	485	271	322	130	174	190	118	245	178	93	80	358	120	245	445	164	224	110	142	181	337	38	40	343	54	613	222	224	152
828435	Bacteria; Firmicutes; Erysipelotrichi; Erysipelotrichales; Erysipelotrichaceae	2	383	65	227	0	115	190	12	511	619	8	153	57	133	56	1125	8	239	385	10	31	543	281	27	163	444	633	87	2	506
286668	Bacteria; Firmicutes; Bacilli; Lactobacillales; Streptococcaceae; Streptococcus	322	522	151	214	200	388	377	78	244	84	112	220	256	193	114	87	38	93	52	58	47	98	254	82	313	159	291	121	94	106
355291	Bacteria; Bacteroidetes; Bacteroidia; Bacteroidales; Bacteroidaceae; Bacteroides	339	82	130	794	532	59	676	38	181	200	318	10	105	155	289	2188	506	1154	959	299	144	745	208	202	244	150	529	258	53	111
308970	Bacteria; Firmicutes; Bacilli; Lactobacillales; Lactobacillaceae; Lactobacillus	37	127	99	91	73	151	426	184	102	166	62	371	78	105	88	67	56	42	130	133	37	107	63	47	101	459	97	422	75	141
275974	Bacteria; Actinobacteria; Coriobacteriia; Coriobacteriales; Coriobacteriaceae; Adlercreutzia	488	502	12	55	175	528	45	30	0	155	78	28	393	311	68	101	14	41	39	16	26	42	321	44	120	12	185	4	2	178
321972	Bacteria; Bacteroidetes; Bacteroidia; Bacteroidales; Bacteroidaceae; Bacteroides; acidifaciens	121	81	82	55	110	18	35	115	140	246	206	40	127	197	194	9	159	166	634	35	81	164	80	10	35	29	7	23	10	6
288680	Bacteria; Firmicutes; Bacilli; Lactobacillales; Streptococcaceae; Lactococcus	83	123	157	116	106	82	305	107	69	212	73	304	100	95	62	10	87	40	146	109	55	140	48	68	109	120	2	137	31	48
346870	Bacteria; Bacteroidetes; Bacteroidia; Bacteroidales; S24-7	48	68	24	98	21	39	30	6	35	582	287	22	0	26	64	298	12	72	44	29	12	84	80	3	63	21	179	12	15	129
275470	Bacteria; Firmicutes; Clostridia; Clostridiales	39	34	2	5	124	10	35	73	33	56	76	2	354	314	187	376	30	97	13	73	34	25	63	147	99	12	252	200	190	38
262095	Bacteria; Firmicutes; Erysipelotrichi; Erysipelotrichales; Erysipelotrichaceae	5	0	183	1	1	0	3	0	352	1	109	110	423	131	150	1	41	10	4	142	5	0	319	20	53	513	295	0	473	395
1135084	Bacteria; Bacteroidetes; Bacteroidia; Bacteroidales; Bacteroidaceae; Bacteroides	0	0	0	3	0	0	2	0	0	328	409	4	201	4	3	1	0	1	2	2	0	1	0	0	0	0	0	0	0	0
308308	Bacteria; Firmicutes; Clostridia; Clostridiales	2	96	73	0	4	0	0	8	0	493	277	68	2	31	40	0	0	0	111	0	0	68	0	0	0	0	7	0	1	0
381666	Bacteria; Cyanobacteria; 4C0d-2; YS2	16	56	54	295	47	198	81	16	330	212	7	28	93	329	217	2162	130	257	282	141	95	401	8	4	30	1	99	15	83	2
316925	Bacteria; Firmicutes; Clostridia; Clostridiales; Ruminococcaceae; Oscillospira	65	58	69	41	133	30	17	57	7	6	400	3	116	120	243	85	74	92	27	80	43	40	42	24	103	12	46	37	172	40
274958	Bacteria; Firmicutes; Clostridia; Clostridiales	124	1	95	1	1	15	7	1536	26	1	175	2	508	135	60	868	132	0	30	2	826	0	42	3944	1406	13	59	1	3	46
427241	Bacteria; Bacteroidetes; Bacteroidia; Bacteroidales; S24-7	71	45	39	9	216	88	18	18	180	170	180	30	222	99	157	0	21	82	42	6	26	50	50	0	21	22	152	84	104	97
213147	Bacteria; Bacteroidetes; Bacteroidia; Bacteroidales; S24-7	245	343	215	277	238	91	133	83	325	59	198	23	229	69	267	7	133	588	321	33	149	647	388	16	238	13	7	5	27	88
640999	Bacteria; Firmicutes; Clostridia; Clostridiales	81	165	5	111	44	566	251	14	192	23	92	79	319	180	111	128	82	106	231	412	20	107	330	170	10	31	113	9	161	94
353593	Bacteria; Firmicutes; Clostridia; Clostridiales	102	225	221	116	226	57	143	92	36	30	96	12	311	82	303	257	255	261	20	494	128	216	285	9	184	31	238	184	85	128
351309	Bacteria; Firmicutes; Clostridia; Clostridiales	98	0	94	1	4	25	22	1517	19	3	189	2	447	139	59	1335	137	4	28	2	853	3	38	3833	1579	2	79	1	3	9
216524	Bacteria; Bacteroidetes; Bacteroidia; Bacteroidales; S24-7	179	140	25	111	62	29	82	26	57	259	202	20	101	79	148	7	83	112	62	57	36	218	199	22	85	18	9	10	14	45
334296	Bacteria; Firmicutes; Clostridia; Clostridiales	34	11	158	2	12	15	82	46	9	3	108	16	300	184	189	261	64	318	4	19	62	3	231	10	160	15	347	522	35	225
264941	Bacteria; Firmicutes; Clostridia; Clostridiales; Ruminococcaceae; Oscillospira	39	425	839	176	233	284	96	40	45	78	189	10	158	190	178	765	307	369	31	886	547	26	515	586	76	67	192	250	1399	123
269019	Bacteria; Firmicutes; Clostridia; Clostridiales; Ruminococcaceae; Oscillospira	144	252	279	99	75	295	16	39	49	4	20	31	182	342	212	375	60	225	12	29	88	108	23	572	462	35	259	385	418	144
288912	Bacteria; Proteobacteria; Gammaproteobacteria; Pseudomonadales; Moraxellaceae; Acinetobacter	1749	336	90	526	891	3237	797	541	515	649	16	24	19	0	86	496	123	268	536	193	24	547	1123	72	147	16	705	47	73	272
4482227	Bacteria; Firmicutes; Bacilli; Lactobacillales; Leuconostocaceae; Leuconostoc; mesenteroides	79	147	95	87	107	90	410	193	166	123	53	264	72	88	53	4	50	29	124	35	25	105	93	59	62	83	3	79	9	27
766563	Bacteria; Firmicutes; Bacilli; Lactobacillales; Leuconostocaceae; Leuconostoc	74	93	90	70	84	130	310	99	88	157	47	222	75	93	67	50	45	39	140	127	31	101	37	39	103	205	60	232	61	106
389282	Bacteria; Bacteroidetes; Bacteroidia; Bacteroidales; S24-7	44	45	83	370	90	434	282	60	27	86	211	33	122	143	154	1274	13	50	62	37	11	181	11	2	357	134	1534	103	285	558
4455677	Bacteria; Firmicutes; Clostridia; Clostridiales	0	0	0	0	0	0	0	0	0	1	492	98	4	32	63	0	0	9	0	0	0	0	0	0	0	0	0	0	0	0
827522	Bacteria; Firmicutes; Clostridia; Clostridiales	0	1	2	7	0	1	0	0	77	333	2	139	27	21	136	171	80	145	7	295	107	41	0	4	0	1	27	0	0	0
430194	Bacteria; Bacteroidetes; Bacteroidia; Bacteroidales; S24-7	71	196	8	85	14	0	277	12	0	0	276	15	45	92	288	731	179	500	502	143	87	379	182	27	243	62	187	22	1	151
777667	Bacteria; Firmicutes; Bacilli; Lactobacillales; Carnobacteriaceae; Granulicatella	266	566	26	82	124	122	32	12	27	303	28	35	139	147	52	104	12	584	33	15	65	43	184	17	17	84	200	104	21	408
276029	Bacteria; Firmicutes; Clostridia; Clostridiales	205	752	181	514	14	84	0	72	50	1	23	22	78	478	110	39	69	70	6	85	20	325	18	1	139	104	428	923	4356	194
532232	Bacteria; Firmicutes; Bacilli; Lactobacillales; Streptococcaceae; Streptococcus	117	48	53	90	80	89	230	99	36	159	31	260	37	50	43	34	58	46	102	88	42	91	19	49	83	160	32	165	65	84
275123	Bacteria; Firmicutes; Clostridia; Clostridiales	81	1	83	1	2	25	16	1112	18	2	134	4	393	105	58	2146	113	1	18	5	555	0	21	2871	1535	11	116	5	3	117
274115	Bacteria; Firmicutes; Clostridia; Clostridiales	2383	739	3713	1673	3555	1358	20	2275	1210	0	0	296	21	125	99	42	1477	154	239	1910	1559	368	940	583	1543	1672	866	963	1140	1543
334267	Bacteria; Firmicutes; Clostridia; Clostridiales; Ruminococcaceae	140	98	184	256	141	139	47	40	45	6	13	1	37	416	226	110	10	100	3	5	47	20	218	7	27	62	226	396	143	82
266676	Bacteria; Firmicutes; Clostridia; Clostridiales	217	699	179	567	10	51	0	64	51	0	30	27	80	387	137	15	75	82	3	47	21	310	25	0	129	77	220	620	2848	123
461487	Bacteria; Firmicutes; Clostridia; Clostridiales	1100	74	150	91	2	160	0	9	23	0	238	143	12	96	104	0	15	158	107	1	110	181	0	41	43	0	7	0	0	0
4440624	Bacteria; Firmicutes; Clostridia; Clostridiales; Lachnospiraceae	53	37	5	26	7	3	1	23	11	30	53	2	197	322	50	131	5	30	6	7	8	197	16	12	49	13	57	45	79	44
619817	Bacteria; Firmicutes; Clostridia; Clostridiales; Lachnospiraceae; Anaerostipes	44	64	37	41	94	216	52	29	135	17	62	53	213	150	108	1	37	15	2	147	8	11	37	42	38	10	46	25	33	24
266976	Bacteria; Bacteroidetes; Bacteroidia; Bacteroidales; S24-7	12	29	19	86	7	13	7	0	4	217	281	31	47	10	17	89	16	60	68	26	12	133	40	0	18	4	20	14	64	46
268002	Bacteria; Firmicutes; Clostridia; Clostridiales	170	652	168	544	15	36	0	54	52	0	36	18	56	388	106	2	62	59	3	32	12	269	18	0	84	38	15	242	1016	50
350404	Bacteria; Firmicutes; Clostridia; Clostridiales; Ruminococcaceae; Oscillospira	114	43	59	31	66	189	40	45	39	32	64	12	185	205	104	254	85	124	12	350	101	103	399	74	142	172	311	313	195	450
766768	Bacteria; Firmicutes; Bacilli; Lactobacillales; Enterococcaceae; Enterococcus	42	42	54	61	58	75	151	53	61	100	46	211	44	54	34	24	35	30	58	60	25	39	29	25	43	118	43	137	46	55
287507	Bacteria; Firmicutes; Clostridia; Clostridiales; Lachnospiraceae	29	66	147	52	90	63	99	25	15	22	57	2	70	123	324	223	9	287	20	23	63	189	179	31	102	13	76	31	198	63
265106	Bacteria; Actinobacteria; Coriobacteriia; Coriobacteriales; Coriobacteriaceae; Adlercreutzia	352	18	139	294	149	894	78	196	141	161	66	36	127	136	43	92	34	97	40	77	53	13	963	51	212	13	330	89	69	303
260753	Bacteria; Firmicutes; Clostridia; Clostridiales; Ruminococcaceae; Oscillospira	91	106	17	180	76	385	58	54	92	16	133	13	146	77	188	310	62	56	11	71	229	135	158	78	231	29	79	65	287	71
832558	Bacteria; Firmicutes; Clostridia; Clostridiales; Ruminococcaceae; Oscillospira	155	336	751	98	278	363	110	169	88	53	20	15	242	91	135	535	146	313	14	133	435	420	166	965	187	742	192	1112	1595	266
395040	Bacteria; Firmicutes; Clostridia; Clostridiales	46	86	0	92	41	227	0	29	6	124	27	51	276	30	25	90	24	30	47	18	18	3	17	8	79	15	82	11	0	54
320490	Bacteria; Firmicutes; Clostridia; Clostridiales	465	426	60	57	90	80	275	130	91	12	5	70	165	250	18	205	219	488	13	62	114	66	1141	112	484	26	914	292	652	102
355440	Bacteria; Firmicutes; Clostridia; Clostridiales	97	322	93	90	134	1231	221	361	9	45	38	36	15	119	280	1025	220	576	19	156	174	392	34	37	1293	42	96	18	353	224
743693	Bacteria; Firmicutes; Clostridia; Clostridiales	20	60	104	37	99	16	0	0	0	0	1	32	136	138	227	65	201	32	21	373	27	0	27	45	80	0	9	0	0	0
586141	Bacteria; Firmicutes; Bacilli; Lactobacillales; Lactobacillaceae; Lactobacillus	39	50	85	49	53	40	273	112	56	98	32	206	29	44	30	30	46	34	100	92	19	77	40	27	48	418	58	196	87	68
4374046	Bacteria; Actinobacteria; Coriobacteriia; Coriobacteriales; Coriobacteriaceae	142	169	50	106	56	354	29	47	231	88	62	21	130	132	89	53	11	25	27	27	11	51	155	9	62	3	203	15	24	64
512695	Bacteria; Firmicutes; Clostridia; Clostridiales	22	196	1075	944	535	1869	1123	104	3400	3	5	184	109	86	46	2997	157	957	84	2258	58	433	655	1095	73	344	246	24	210	2930
1136443	Bacteria; Deferribacteres; Deferribacteres; Deferribacterales; Deferribacteraceae; Mucispirillum; schaedleri	435	37	16	126	268	23	20	57	29	20	160	1	51	41	231	436	67	331	7	316	767	86	53	139	1256	14	61	194	481	87
356055	Bacteria; Firmicutes; Clostridia; Clostridiales; Ruminococcaceae; Oscillospira	470	5	122	649	242	142	0	0	19	0	1	1	0	66	432	18	987	311	12	1499	257	75	26	1330	1022	52	73	165	1776	60
350664	Bacteria; Firmicutes; Clostridia; Clostridiales; Lachnospiraceae; [Ruminococcus]; gnavus	31	230	0	6	49	12	27	7	20	59	109	6	74	197	55	2	2	40	16	14	9	43	43	40	65	7	411	206	233	11
352843	Bacteria; Firmicutes; Clostridia; Clostridiales	122	228	49	73	75	38	318	126	101	11	149	22	78	130	81	113	80	171	39	54	129	176	82	240	175	32	195	46	282	175
345635	Bacteria; Firmicutes; Clostridia; Clostridiales	15	13	6	13	19	5	16	11	9	1	80	1	157	170	68	62	5	146	7	20	55	246	30	5	10	0	32	5	12	13
113417	Bacteria; Proteobacteria; Deltaproteobacteria; Desulfovibrionales; Desulfovibrionaceae	878	71	63	156	70	142	39	65	103	0	179	13	5	170	105	284	74	157	24	79	62	164	219	170	211	1	279	66	0	0
322112	Bacteria; Firmicutes; Clostridia; Clostridiales; Lachnospiraceae; [Ruminococcus]; gnavus	181	412	55	92	68	43	304	102	106	29	147	16	68	117	90	87	63	124	34	55	135	185	95	194	191	25	214	50	241	160
354957	Bacteria; Firmicutes; Clostridia; Clostridiales	312	739	66	1973	733	4034	140	29	1261	7	32	0	166	186	67	35	124	40	5	187	131	23	304	85	325	484	544	140	54	3135
261209	Bacteria; Firmicutes; Clostridia; Clostridiales; Ruminococcaceae; Oscillospira	82	5	77	0	46	16	0	27	51	2	84	14	145	54	147	197	14	37	1	4	71	48	53	7	69	0	2	3	73	0
186555	Bacteria; Firmicutes; Clostridia; Clostridiales	73	110	44	0	28	25	3	60	14	11	101	2	220	81	37	263	40	120	18	121	49	74	141	16	235	6	144	10	46	55
175646	Bacteria; Bacteroidetes; Bacteroidia; Bacteroidales; S24-7	36	105	25	58	56	51	69	42	54	31	163	17	57	110	67	390	31	122	51	33	10	155	123	5	99	26	364	66	56	247
730939	Bacteria; Firmicutes; Clostridia; Clostridiales	84	42	59	116	99	47	14	23	89	73	44	15	53	69	181	99	11	28	25	11	3	32	225	1	13	15	16	34	23	40
341448	Bacteria; Bacteroidetes; Bacteroidia; Bacteroidales; S24-7	59	52	99	100	133	26	114	74	95	54	165	29	106	4	60	3	11	48	30	8	12	51	32	1	13	4	1	0	0	25
309206	Bacteria; Firmicutes; Clostridia; Clostridiales; Lachnospiraceae; Coprococcus	176	20	149	48	100	15	96	20	7	9	36	4	202	112	65	9	145	68	11	97	174	144	242	75	74	11	3	8	30	20
272953	Bacteria; Firmicutes; Clostridia; Clostridiales; Ruminococcaceae; Oscillospira	186	75	113	42	63	5	63	12	16	34	52	13	69	159	96	126	46	223	38	114	53	127	54	88	69	48	86	17	144	106
210383	Bacteria; Bacteroidetes; Bacteroidia; Bacteroidales; S24-7	102	157	93	156	143	100	63	41	143	17	129	13	94	28	137	9	71	280	125	42	75	302	165	5	183	26	8	16	51	141
194665	Bacteria; Firmicutes; Clostridia; Clostridiales; Ruminococcaceae; Oscillospira	6	39	507	33	14	18	33	13	175	187	15	4	60	80	59	64	141	45	14	361	67	40	265	21	116	17	76	80	412	50
339549	Bacteria; Bacteroidetes; Bacteroidia; Bacteroidales; S24-7	18	108	3	188	2	1	94	39	4	103	102	9	98	24	65	32	21	98	40	25	24	63	93	3	76	42	12	0	0	130
276404	Bacteria; Firmicutes; Clostridia; Clostridiales; Ruminococcaceae; Oscillospira	1	0	0	0	0	0	0	0	0	1	400	4	0	0	0	0	0	0	0	0	0	0	0	0	0	0	0	0	72	0
271406	Bacteria; Firmicutes; Clostridia; Clostridiales	133	308	4	129	174	30	60	26	28	47	47	17	9	244	30	62	65	94	51	180	8	59	447	9	74	9	125	55	116	41
290338	Bacteria; Firmicutes; Clostridia; Clostridiales	3	60	223	307	64	279	395	69	406	342	1	20	8	9	8	12	99	219	9	833	4	56	93	802	32	18	7	2	6	136
270105	Bacteria; Firmicutes; Clostridia; Clostridiales	39	0	51	3	1	6	8	628	6	0	93	1	205	63	25	49	60	1	20	1	360	0	17	1740	436	2	5	0	1	7
199403	Bacteria; Actinobacteria; Coriobacteriia; Coriobacteriales; Coriobacteriaceae; Adlercreutzia	216	101	62	66	58	897	42	20	109	30	27	49	96	73	86	90	24	33	32	134	94	90	230	50	126	14	487	58	83	176
336696	Bacteria; Firmicutes; Clostridia; Clostridiales; Ruminococcaceae	198	490	257	122	127	96	67	10	174	64	59	12	40	131	72	235	103	117	26	248	93	279	345	32	287	54	71	120	440	162
245324	Bacteria; Actinobacteria; Coriobacteriia; Coriobacteriales; Coriobacteriaceae; Adlercreutzia	204	67	26	32	34	831	20	8	72	119	18	43	73	55	49	37	19	24	13	13	30	32	238	11	56	5	93	22	17	45
830189	Bacteria; Firmicutes; Clostridia; Clostridiales	0	0	0	0	0	0	0	0	0	0	54	0	269	52	1	0	0	0	0	0	0	0	0	0	0	0	0	0	0	0
4444771	Bacteria; Tenericutes; Mollicutes; RF39	11	22	26	6	68	129	117	13	64	0	30	7	187	97	52	10	12	10	3	3	6	2	67	0	2	1	16	4	8	22
567595	Bacteria; Firmicutes; Clostridia; Clostridiales	69	74	67	41	9	84	66	7	252	145	46	30	63	56	19	50	25	144	58	85	14	22	181	16	95	10	21	4	3	34
331013	Bacteria; Firmicutes; Clostridia; Clostridiales; Ruminococcaceae; Ruminococcus	554	243	119	160	198	527	18	29	214	37	88	6	68	64	101	797	25	174	16	68	143	183	475	86	282	25	605	180	485	127
4308591	Bacteria; Bacteroidetes; Bacteroidia; Bacteroidales; Porphyromonadaceae; Parabacteroides	69	10	1	16	21	24	52	10	12	71	149	24	42	44	25	182	45	665	137	7	43	292	181	11	19	36	43	57	33	51
270984	Bacteria; Bacteroidetes; Bacteroidia; Bacteroidales; S24-7	4	28	6	57	3	17	9	0	6	130	166	13	30	9	8	96	16	38	40	18	7	82	19	0	11	7	16	6	53	44
641490	Bacteria; Firmicutes; Bacilli; Lactobacillales; Enterococcaceae; Enterococcus	10	44	58	42	30	42	181	68	48	59	21	124	26	38	16	22	19	13	34	57	15	44	17	30	46	244	33	107	42	48
577294	Bacteria; Bacteroidetes; Bacteroidia; Bacteroidales; Porphyromonadaceae; Parabacteroides; distasonis	62	223	5	80	69	4	167	86	81	0	75	7	1	16	244	615	294	390	1389	178	25	0	245	23	141	0	66	0	0	1
352799	Bacteria; Firmicutes; Clostridia; Clostridiales; Lachnospiraceae	35	95	33	78	82	25	137	31	51	21	8	28	42	132	96	408	4	117	24	5	54	252	57	32	14	39	83	49	4	217
190242	Bacteria; Firmicutes; Clostridia; Clostridiales; Ruminococcaceae; Ruminococcus	55	24	92	45	90	79	32	10	8	22	48	0	166	78	21	74	33	60	1	65	22	24	33	72	8	5	7	12	67	31
316761	Bacteria; Bacteroidetes; Bacteroidia; Bacteroidales; Bacteroidaceae; Bacteroides; eggerthii	58	58	23	25	0	0	0	6	0	0	212	21	0	28	58	0	137	0	17	133	2	68	0	10	16	0	45	0	0	0
274694	Bacteria; Firmicutes; Clostridia; Clostridiales; Lachnospiraceae	143	0	0	1	0	0	0	0	0	1	152	8	0	83	72	0	0	0	1	0	0	1	0	0	0	0	0	0	0	0
345466	Bacteria; Firmicutes; Clostridia; Clostridiales	76	30	261	5	9	52	122	14	21	7	60	17	181	6	37	49	131	140	26	123	84	11	47	17	121	8	26	4	3	49
549991	Bacteria; Firmicutes; Bacilli; Lactobacillales; Lactobacillaceae; Lactobacillus	11	30	31	26	33	6	148	67	29	36	11	133	15	17	25	3	20	15	60	7	7	33	8	5	3	11	10	23	4	15
252684	Bacteria; Tenericutes; Mollicutes; Anaeroplasmatales; Anaeroplasmataceae; Anaeroplasma	514	270	771	98	0	162	0	1	0	163	0	0	60	4	79	77	603	157	5	516	45	15	0	0	98	0	34	8	19	19
341713	Bacteria; Firmicutes; Clostridia; Clostridiales; Ruminococcaceae	62	14	47	3	8	52	18	13	32	8	6	2	78	81	129	166	13	42	6	8	127	43	20	11	54	21	49	23	43	55
272004	Bacteria; Firmicutes; Clostridia; Clostridiales; Ruminococcaceae; Oscillospira	595	329	404	107	447	13	120	151	139	7	44	32	78	73	53	49	210	422	19	155	346	78	106	361	249	18	373	416	5	17
339031	Bacteria; Firmicutes; Clostridia; Clostridiales; Ruminococcaceae; Ruminococcus	226	184	114	26	242	137	119	2	60	14	49	2	42	104	87	53	95	54	33	68	90	65	214	110	77	32	366	130	32	116
169234	Bacteria; Firmicutes; Clostridia; Clostridiales	152	9	7	13	67	17	16	41	3	3	54	4	109	44	77	122	33	27	6	47	69	36	75	57	19	5	87	70	304	24
4020502	Bacteria; Bacteroidetes; Bacteroidia; Bacteroidales; Bacteroidaceae; Bacteroides	0	0	0	0	0	2	1	0	0	104	145	2	33	1	3	3	0	2	2	3	0	0	0	0	0	0	0	0	0	0
646499	Bacteria; Firmicutes; Clostridia; Clostridiales	96	4	147	31	0	293	0	6	0	0	18	68	98	31	34	15	9	3	1	0	7	27	327	0	0	7	3	0	33	45
261132	Bacteria; Firmicutes; Clostridia; Clostridiales; Ruminococcaceae	110	35	98	42	90	7	50	4	4	12	21	8	110	65	52	2	85	13	3	81	20	124	11	54	128	0	2	13	51	2
162005	Bacteria; Firmicutes; Clostridia; Clostridiales; Ruminococcaceae; Oscillospira	35	66	30	44	5	37	5	4	12	41	22	15	79	53	54	86	29	37	44	59	8	19	16	1	13	7	32	2	25	24
637409	Bacteria; Firmicutes; Bacilli; Lactobacillales; Streptococcaceae; Lactococcus	19	23	23	30	26	45	70	32	15	51	15	87	23	33	16	7	17	10	31	64	12	33	12	17	51	89	10	79	18	38
457371	Bacteria; Firmicutes; Clostridia; Clostridiales; Lachnospiraceae	50	29	6	28	24	52	21	15	5	13	16	1	80	125	36	165	61	57	6	80	67	112	150	12	79	8	182	79	125	82
93099	Bacteria; Firmicutes; Bacilli; Lactobacillales; Streptococcaceae; Lactococcus	24	29	40	33	24	33	97	34	21	37	17	80	31	28	24	5	15	10	38	46	13	33	14	19	41	57	5	60	15	35
350381	Bacteria; Firmicutes; Clostridia; Clostridiales	82	32	2	36	65	37	12	10	6	18	29	2	66	98	44	155	33	35	6	104	87	63	225	9	114	9	167	61	188	60
258725	Bacteria; Firmicutes; Clostridia; Clostridiales; Ruminococcaceae; Oscillospira	51	11	56	74	4	32	31	1	85	26	81	8	1	27	109	132	352	23	2	770	27	40	279	493	372	11	22	39	264	14
252339	Bacteria; Firmicutes; Bacilli; Lactobacillales; Leuconostocaceae; Leuconostoc; mesenteroides	52	42	31	11	46	22	95	43	50	36	20	83	20	35	16	0	24	18	43	13	12	20	16	15	21	20	3	22	4	19
339834	Bacteria; Firmicutes; Clostridia; Clostridiales; Lachnospiraceae; Dorea	158	104	202	31	21	309	9	7	40	15	78	8	54	82	9	121	185	145	11	359	84	91	122	42	226	0	83	91	41	2
445144	Bacteria; Bacteroidetes; Bacteroidia; Bacteroidales; S24-7	80	59	69	165	29	14	88	3	5	0	47	23	72	61	31	347	9	87	14	3	17	97	0	14	84	8	237	24	147	12
341913	Bacteria; Bacteroidetes; Bacteroidia; Bacteroidales; S24-7	165	72	52	28	62	54	19	21	14	1	103	11	16	38	71	120	14	75	19	50	62	49	63	14	57	24	576	49	56	127
351972	Bacteria; Firmicutes; Clostridia; Clostridiales; Dehalobacteriaceae; Dehalobacterium	33	119	74	41	46	41	51	21	39	19	31	5	78	75	33	140	25	56	4	71	56	55	25	51	174	9	147	102	140	62
277588	Bacteria; Firmicutes; Clostridia; Clostridiales; Ruminococcaceae; Oscillospira	4	106	78	24	95	11	12	16	3	2	41	5	92	70	28	100	16	31	3	6	31	75	151	12	11	11	64	106	180	26
236225	Bacteria; Firmicutes; Clostridia; Clostridiales; Ruminococcaceae	0	152	112	35	0	0	15	3	0	80	1	58	1	22	47	0	1	0	0	2	0	51	0	54	9	133	5	86	724	200
352789	Bacteria; Bacteroidetes; Bacteroidia; Bacteroidales; S24-7	20	10	19	0	66	14	7	2	48	52	41	5	49	38	49	0	4	24	10	1	6	6	17	0	3	4	3	3	3	8
321584	Bacteria; Proteobacteria; Gammaproteobacteria; Pseudomonadales; Moraxellaceae; Acinetobacter	320	73	11	96	208	411	165	118	128	191	4	10	7	1	15	11	30	47	106	32	8	122	258	15	18	9	20	4	9	28
3998912	Bacteria; Firmicutes; Clostridia; Clostridiales	0	0	0	0	0	0	0	0	0	0	41	5	9	112	62	0	0	0	0	0	0	0	0	0	0	0	0	0	0	0
275218	Bacteria; Firmicutes; Clostridia; Clostridiales; Ruminococcaceae	7	45	20	8	43	0	27	18	11	4	11	7	73	22	106	29	16	21	3	20	15	4	83	9	54	7	302	15	0	13
585914	Bacteria; Bacteroidetes; Bacteroidia; Bacteroidales; Porphyromonadaceae; Parabacteroides; distasonis	45	128	7	56	40	6	87	56	44	1	49	8	0	7	156	437	200	208	894	123	7	0	139	21	94	0	39	0	0	0
272834	Bacteria; Firmicutes; Clostridia; Clostridiales; Ruminococcaceae; Oscillospira	1	0	400	97	18	0	28	10	0	75	0	80	0	19	9	557	4	0	0	0	10	8	47	161	8	34	156	114	47	133
336277	Bacteria; Firmicutes; Clostridia; Clostridiales	6	0	59	0	0	357	0	0	7	1	83	2	50	49	39	0	4	3	3	0	2	0	715	0	1	0	0	0	0	0
375106	Bacteria; Firmicutes; Clostridia; Clostridiales; Ruminococcaceae	13	96	66	34	27	100	52	12	26	25	11	21	50	51	54	22	8	30	17	38	15	26	51	13	18	2	16	2	44	21
273112	Bacteria; Firmicutes; Clostridia; Clostridiales; Lachnospiraceae	97	0	0	0	0	0	0	0	0	0	115	5	0	55	45	0	0	0	1	0	0	0	0	0	0	0	0	0	0	0
321484	Bacteria; Firmicutes; Clostridia; Clostridiales; Ruminococcaceae; Oscillospira	92	0	21	1	25	34	4	12	2	9	31	1	100	35	43	234	44	76	3	99	74	6	6	1	23	37	358	271	436	63
276580	Bacteria; Firmicutes; Clostridia; Clostridiales	52	13	22	3	10	98	4	14	2	8	36	0	69	59	47	48	10	46	2	20	41	19	161	90	74	15	50	9	73	23
194341	Bacteria; Bacteroidetes; Bacteroidia; Bacteroidales; Bacteroidaceae; Bacteroides	35	55	19	17	1	0	0	12	0	1	131	19	0	14	39	0	96	0	20	62	1	55	0	7	3	0	1	0	0	0
320169	Bacteria; Bacteroidetes; Bacteroidia; Bacteroidales; S24-7	76	1	22	0	0	1	0	2	0	1	136	6	0	7	56	689	119	128	152	112	16	257	205	6	238	0	68	0	0	0
318764	Bacteria; Firmicutes; Bacilli; Lactobacillales; Lactobacillaceae; Lactobacillus	119	27	20	18	8	113	30	16	19	13	25	21	59	59	20	6	18	19	9	19	16	12	17	62	9	13	158	5	16	10
441494	Bacteria; Firmicutes; Clostridia; Clostridiales; Ruminococcaceae	86	35	50	15	24	70	114	4	0	1	22	15	37	84	33	93	10	21	15	11	8	17	62	37	46	28	107	51	68	29
304408	Bacteria; Bacteroidetes; Bacteroidia; Bacteroidales; S24-7	29	22	36	46	68	11	45	35	32	26	88	8	38	2	32	0	6	16	17	7	1	20	14	1	4	5	0	0	0	8
238487	Bacteria; Firmicutes; Clostridia; Clostridiales; Ruminococcaceae; Ruminococcus	25	122	63	0	11	0	4	25	12	10	12	0	124	28	18	199	10	123	13	14	32	48	151	31	8	10	3	1	0	102
346804	Bacteria; Firmicutes; Clostridia; Clostridiales; Ruminococcaceae	79	29	47	12	81	127	21	9	56	10	37	5	37	51	50	36	51	79	20	110	77	16	57	46	175	14	105	57	52	70
199445	Bacteria; Firmicutes; Clostridia; Clostridiales; Ruminococcaceae; Oscillospira	141	14	5	8	5	0	2	0	12	1	0	0	7	13	169	112	8	27	0	13	8	8	0	17	60	6	8	10	44	13
260205	Bacteria; Firmicutes; Clostridia; Clostridiales	97	3	15	2	65	22	1	0	0	0	4	0	110	19	55	60	15	123	0	0	184	0	196	52	19	1	8	3	261	2
356455	Bacteria; Firmicutes; Clostridia; Clostridiales	2	0	22	4	223	4	0	0	1	0	16	0	38	6	128	13	0	13	0	0	15	2	75	153	14	11	3	0	60	53
4414242	Bacteria; Firmicutes; Clostridia; Clostridiales; Lachnospiraceae	16	22	41	9	16	15	32	7	3	3	18	1	12	44	107	62	1	81	2	8	18	45	59	4	15	1	17	12	57	21
214450	Bacteria; Firmicutes; Clostridia; Clostridiales	25	35	0	14	9	53	55	2	32	7	24	11	75	36	25	1	16	15	3	31	6	17	80	4	1	0	1	1	14	2
275476	Bacteria; Firmicutes; Clostridia; Clostridiales; Ruminococcaceae; Oscillospira	33	0	0	0	0	0	0	0	0	0	155	0	0	11	16	0	8	0	0	17	0	0	0	0	11	0	5	0	272	0
213896	Bacteria; Firmicutes; Clostridia; Clostridiales; Lachnospiraceae	11	6	0	0	22	0	8	14	6	9	14	1	59	76	21	5	7	23	5	8	6	4	15	27	11	0	1	18	9	3
808202	Bacteria; Firmicutes; Bacilli; Lactobacillales; Aerococcaceae; Aerococcus	38	33	20	30	45	396	100	46	1421	76	9	15	31	16	24	30	17	13	51	22	4	35	55	21	30	10	70	40	16	32
3355047	Bacteria; Firmicutes; Bacilli; Lactobacillales	195	4	0	1	2	16	22	6	4	97	10	11	23	10	21	0	4	2	9	13	16	31	40	6	16	0	53	0	6	0
275286	Bacteria; Firmicutes; Clostridia; Clostridiales	29	3	181	17	184	57	0	0	0	1	14	1	62	12	85	4	115	119	3	309	817	23	110	18	21	65	31	0	131	36
569552	Bacteria; Firmicutes; Bacilli; Lactobacillales; Streptococcaceae; Lactococcus	9	8	16	18	11	10	43	21	11	30	12	51	14	22	17	3	9	7	27	12	8	16	5	9	8	19	8	26	7	14
291510	Bacteria; Firmicutes; Bacilli; Lactobacillales; Streptococcaceae; Lactococcus	19	13	27	19	16	15	50	20	19	32	10	57	10	15	14	4	8	11	18	34	14	18	10	7	26	58	3	61	11	24
309133	Bacteria; Firmicutes; Bacilli; Lactobacillales; Enterococcaceae	58	132	4	26	33	5	11	2	3	71	6	6	21	46	14	13	6	113	3	1	19	11	48	6	3	2	29	15	1	32
229958	Bacteria; Firmicutes; Clostridia; Clostridiales; Ruminococcaceae; Oscillospira	22	12	0	0	0	0	0	0	0	3	45	0	0	19	97	0	0	0	0	0	4	0	0	26	23	10	8	8	24	17
267451	Bacteria; Firmicutes; Clostridia; Clostridiales; Ruminococcaceae	10	130	12	21	27	38	1	2	3	11	31	0	20	87	13	22	7	9	1	10	4	1	7	4	27	5	44	5	247	14
183545	Bacteria; Firmicutes; Clostridia; Clostridiales; Ruminococcaceae; Oscillospira	62	69	77	17	107	4	4	112	1	3	7	1	52	41	47	43	67	58	55	122	29	6	9	29	39	7	74	330	35	13
348404	Bacteria; Firmicutes; Clostridia; Clostridiales	5	4	0	35	3	75	22	17	17	0	8	16	44	53	22	53	9	9	5	26	8	11	15	0	18	7	51	25	4	15
779847	Bacteria; Firmicutes; Clostridia; Clostridiales	42	76	268	0	88	1	26	5	3	9	15	21	2	31	59	0	12	14	1	0	18	1	34	6	13	1	26	24	55	14
198725	Bacteria; Firmicutes; Clostridia; Clostridiales	977	0	0	0	0	0	0	0	0	0	97	0	44	5	1	0	0	0	0	0	0	0	27	0	0	0	0	0	0	0
263337	Bacteria; Firmicutes; Clostridia; Clostridiales; Ruminococcaceae; Oscillospira	27	18	9	9	12	4	14	9	16	12	15	3	37	58	20	2	23	26	3	22	16	10	195	20	12	9	3	15	4	20
273776	Bacteria; Firmicutes; Clostridia; Clostridiales; Lachnospiraceae; [Ruminococcus]; gnavus	132	47	6	13	10	66	155	10	34	14	25	17	45	19	17	45	47	76	20	200	132	89	96	223	95	38	66	42	242	83
560336	Bacteria; Bacteroidetes; Bacteroidia; Bacteroidales; Bacteroidaceae; Bacteroides	15	199	9	26	31	16	272	27	96	36	90	3	3	4	3	298	147	229	345	70	49	119	2	7	4	30	122	140	162	52
320972	Bacteria; Firmicutes; Clostridia; Clostridiales; Ruminococcaceae	76	55	65	32	135	24	139	21	2	7	1	18	1	34	69	32	5	118	11	2	20	65	99	12	129	60	99	226	220	64
1109395	Bacteria; Firmicutes; Bacilli; Lactobacillales; Streptococcaceae; Streptococcus	23	18	20	23	12	32	72	39	25	16	20	41	11	21	8	11	13	9	31	32	3	19	17	7	19	53	16	61	9	35
277204	Bacteria; Firmicutes; Clostridia; Clostridiales; Ruminococcaceae; Oscillospira	22	4	8	3	33	0	12	0	1	5	10	0	2	83	38	21	3	4	5	2	2	4	41	8	23	2	9	8	23	7
271672	Bacteria; Firmicutes; Clostridia; Clostridiales; Ruminococcaceae; Oscillospira	35	0	19	0	3	0	0	28	0	0	12	0	106	5	13	8	3	0	9	0	0	0	22	178	6	0	3	0	5	0
372368	Bacteria; Bacteroidetes; Bacteroidia; Bacteroidales; S24-7	212	206	136	54	116	91	121	47	108	0	1	1	2	36	96	984	121	493	208	58	151	175	444	44	318	14	389	46	86	150
269401	Bacteria; Firmicutes; Clostridia; Clostridiales; Ruminococcaceae; Oscillospira	73	48	39	35	34	8	1	2	52	6	14	6	9	37	61	33	18	22	5	31	8	75	60	19	57	13	46	12	110	41
1845355	Bacteria; Firmicutes; Clostridia; Clostridiales; Ruminococcaceae; Oscillospira	8	45	28	17	13	33	8	9	15	11	20	10	47	15	26	52	15	32	16	14	11	32	11	5	52	1	62	32	36	13
303797	Bacteria; Firmicutes; Clostridia; Clostridiales; Lachnospiraceae	18	67	19	11	28	5	12	30	27	22	11	1	19	55	26	61	19	49	3	19	118	18	7	63	18	1	80	12	7	7
262148	Bacteria; Bacteroidetes; Bacteroidia; Bacteroidales; S24-7	9	6	5	2	26	3	1	2	17	30	30	3	31	15	23	0	1	11	9	0	6	5	8	0	1	2	0	3	3	5
268865	Bacteria; Firmicutes; Clostridia; Clostridiales; Ruminococcaceae	17	14	22	5	9	2	10	7	11	6	18	5	38	41	20	25	14	24	0	42	20	11	14	14	24	4	11	18	38	12
336276	Bacteria; Firmicutes; Clostridia; Clostridiales	42	46	8	14	58	1	4	14	12	3	5	0	38	53	27	15	12	16	2	13	12	30	16	62	41	0	55	2	18	4
274894	Bacteria; Firmicutes; Clostridia; Clostridiales	118	232	4	0	256	11	0	10	20	0	7	11	37	40	24	0	107	14	2	94	98	3	60	2	53	5	353	56	70	26
194944	Bacteria; Firmicutes; Clostridia; Clostridiales	67	3	7	6	33	4	9	21	1	5	23	3	45	22	24	25	10	18	1	21	26	11	27	20	7	0	41	25	118	10
315309	Bacteria; Firmicutes; Clostridia; Clostridiales; Lachnospiraceae; Coprococcus	31	6	36	15	42	21	17	26	6	5	9	5	36	16	49	35	39	14	3	82	40	48	12	17	94	23	50	73	218	20
338553	Bacteria; Actinobacteria; Coriobacteriia; Coriobacteriales; Coriobacteriaceae; Adlercreutzia	49	29	10	29	12	87	19	3	86	16	8	17	24	34	14	13	1	9	3	6	4	16	28	10	51	1	39	6	4	22
178358	Bacteria; Firmicutes; Clostridia; Clostridiales	25	0	1	5	105	20	0	16	27	2	19	4	37	28	29	18	0	6	3	4	8	181	0	8	40	0	11	4	4	2
277293	Bacteria; Firmicutes; Clostridia; Clostridiales	22	14	14	27	1	1	0	0	24	0	4	1	63	27	24	6	20	41	2	36	2	1	93	27	1	1	11	7	38	43
343264	Bacteria; Firmicutes; Clostridia; Clostridiales	8	2	45	5	29	21	0	4	0	0	36	0	42	2	39	16	2	32	3	0	398	3	60	33	1	51	7	6	106	58
173212	Bacteria; Firmicutes; Bacilli; Bacillales; Staphylococcaceae; Staphylococcus; sciuri	1	59	4	17	10	7	19	18	330	21	3	18	10	49	5	0	5	4	5	7	7	7	6	5	2	4	17	42	6	9
271734	Bacteria; Firmicutes; Clostridia; Clostridiales	3	265	1	1579	1081	3	0	0	0	1	30	2	38	36	7	0	0	1	5	0	0	2	0	0	17	0	182	0	4	1
571744	Bacteria; Firmicutes; Bacilli; Lactobacillales; Streptococcaceae; Lactococcus	9	9	13	11	12	3	46	7	11	28	6	32	7	17	7	4	5	3	18	8	3	14	7	8	7	16	8	9	3	10
271107	Bacteria; Firmicutes; Clostridia; Clostridiales	319	413	14	3	9	87	34	42	32	56	0	7	8	11	28	92	108	20	1	229	67	111	106	0	19	16	28	2	89	143
400739	Bacteria; Firmicutes; Clostridia; Clostridiales; Lachnospiraceae; Dorea	239	93	390	52	3	536	0	16	0	2	10	1	1	72	27	1	7	0	0	3	0	75	23	44	365	0	163	1	0	0
1079866	Bacteria; Firmicutes; Bacilli; Lactobacillales; Streptococcaceae; Streptococcus	7	13	11	13	8	4	38	14	9	21	7	35	6	13	10	2	8	3	14	10	7	10	4	8	8	17	1	9	4	8
260454	Bacteria; Firmicutes; Clostridia; Clostridiales	117	32	123	4	2	0	0	0	0	18	2	0	19	24	47	0	3	2	2	6	0	1	0	0	6	0	1	0	2	0
276996	Bacteria; Firmicutes; Clostridia; Clostridiales; Ruminococcaceae; Oscillospira	28	39	10	5	1	29	14	2	3	10	20	4	24	34	15	56	33	47	8	64	25	17	81	148	35	26	71	34	44	73
197891	Bacteria; Bacteroidetes; Bacteroidia; Bacteroidales; S24-7	3	11	4	13	6	4	15	12	22	10	16	3	29	13	36	0	11	15	0	3	3	5	4	0	6	0	0	1	2	1
354800	Bacteria; Firmicutes; Clostridia; Clostridiales; Lachnospiraceae	1	13	0	2	16	22	4	3	1	1	0	0	4	51	50	2	14	13	0	19	1	62	2	1	3	8	9	3	188	4
273937	Bacteria; Firmicutes; Clostridia; Clostridiales	17	0	0	0	0	0	0	0	0	0	88	0	0	10	8	0	10	0	0	7	0	0	0	0	3	0	0	0	39	0
337572	Bacteria; Firmicutes; Clostridia; Clostridiales	56	1	0	0	69	0	0	6	0	0	1	0	33	40	31	0	1	0	0	0	0	22	0	150	29	0	0	2	3	0
355746	Bacteria; Bacteroidetes; Bacteroidia; Bacteroidales; S24-7	5	48	1	63	0	0	51	18	6	50	0	0	0	18	36	13	2	39	22	7	17	27	46	0	37	28	2	0	0	62
262556	Bacteria; Firmicutes; Clostridia; Clostridiales	6	2	2	37	8	1	3	1	10	0	29	0	3	52	20	1	1	5	2	3	0	10	10	0	4	0	1	1	0	1
4447432	Bacteria; Firmicutes; Bacilli; Lactobacillales; Lactobacillaceae; Lactobacillus	3	9	7	12	8	6	39	15	5	9	7	44	5	9	5	4	10	3	16	17	1	13	8	0	7	34	7	31	10	12
351859	Bacteria; Firmicutes; Clostridia; Clostridiales	12	24	6	9	8	50	7	2	4	2	4	1	29	21	44	227	22	7	1	52	33	59	65	21	7	16	66	61	301	51
349142	Bacteria; Firmicutes; Clostridia; Clostridiales; Lachnospiraceae; [Ruminococcus]; gnavus	3	2	1	6	186	47	1	0	0	1	2	16	41	18	15	12	41	37	0	97	30	4	103	36	11	12	33	0	5	74
423455	Bacteria; Bacteroidetes; Bacteroidia; Bacteroidales; S24-7	37	27	9	0	11	12	15	4	8	0	62	2	27	3	5	128	40	53	33	73	12	49	44	8	40	9	34	11	8	24
569807	Bacteria; Cyanobacteria; 4C0d-2; YS2	0	31	0	9	0	35	0	0	0	0	31	0	22	7	39	2	1	2	0	0	3	0	0	0	40	0	0	0	0	0
171322	Bacteria; Firmicutes; Clostridia; Clostridiales	75	0	0	0	0	2	4	6	1	0	0	2	5	36	55	0	3	1	1	13	0	0	0	0	0	2	2	0	5	4
315669	Bacteria; Bacteroidetes; Bacteroidia; Bacteroidales; S24-7	17	11	14	23	33	13	29	16	25	7	29	8	30	2	18	2	1	8	5	4	1	14	6	0	3	2	1	0	0	3
198753	Bacteria; Firmicutes; Clostridia; Clostridiales; Ruminococcaceae	62	0	1	3	4	5	0	29	0	0	38	0	37	9	13	416	35	0	3	0	0	0	0	68	2	0	3	0	107	0
215495	Bacteria; Bacteroidetes; Bacteroidia; Bacteroidales; S24-7	13	23	4	15	11	10	4	5	6	29	19	3	10	6	28	45	8	13	9	21	3	28	23	0	15	7	64	9	12	22
349372	Bacteria; Firmicutes; Clostridia; Clostridiales	32	24	23	4	14	3	2	8	1	2	11	0	21	21	40	75	13	63	4	112	61	14	47	398	38	9	21	30	30	14
342075	Bacteria; Firmicutes; Clostridia; Clostridiales	7	2	8	9	9	9	0	4	0	0	26	0	20	24	25	1	6	9	1	21	131	60	75	7	56	8	25	0	49	25
852375	Bacteria; Proteobacteria; Gammaproteobacteria; Pseudomonadales; Moraxellaceae; Acinetobacter; lwoffii	167	31	15	41	94	536	70	50	70	78	4	2	3	0	7	153	17	33	51	38	3	50	82	5	20	6	218	19	17	49
316381	Bacteria; Firmicutes; Clostridia; Clostridiales; Ruminococcaceae; Oscillospira	22	32	44	13	6	28	3	5	4	2	2	6	25	32	24	3	7	25	0	3	13	15	1	99	50	2	4	12	21	6
544419	Bacteria; Firmicutes; Bacilli; Lactobacillales; Streptococcaceae; Lactococcus	4	1	9	11	14	5	34	8	4	16	5	32	4	9	11	3	2	2	14	4	1	5	2	2	9	7	1	9	3	8
356404	Bacteria; Firmicutes; Clostridia; Clostridiales	16	23	36	6	31	10	1	3	10	3	22	1	11	14	41	74	9	46	6	57	56	18	38	38	37	10	26	55	35	24
2212505	Bacteria; Bacteroidetes; Bacteroidia; Bacteroidales; S24-7	4	41	2	55	0	1	26	9	3	25	17	0	22	8	20	17	1	25	12	7	5	21	32	0	23	23	3	0	0	58
609589	Bacteria; Firmicutes; Clostridia; Clostridiales	6	2	0	0	0	0	4	0	18	0	9	0	75	7	0	0	0	0	2	0	0	0	0	0	0	0	0	0	0	0
314374	Bacteria; Firmicutes; Clostridia; Clostridiales; Dehalobacteriaceae; Dehalobacterium	14	53	24	20	14	1	12	5	9	6	9	0	33	33	10	13	13	21	6	13	15	15	7	16	28	1	22	7	8	1
347655	Bacteria; Firmicutes; Clostridia; Clostridiales; Lachnospiraceae	13	48	43	11	6	17	2	8	11	4	13	1	22	22	28	79	17	88	8	22	82	12	57	14	63	4	27	2	9	27
538967	Bacteria; Firmicutes; Bacilli; Lactobacillales; Lactobacillaceae; Lactobacillus	14	16	9	5	16	11	41	11	11	21	7	25	8	5	9	2	6	8	18	17	5	14	6	5	11	32	7	47	12	13
4345397	Bacteria; Proteobacteria; Gammaproteobacteria; Enterobacteriales; Enterobacteriaceae	0	0	0	0	0	0	2	1	0	19	11	30	2	3	6	0	0	0	0	0	0	0	0	0	0	0	0	0	0	0
343318	Bacteria; Proteobacteria; Gammaproteobacteria; Pseudomonadales; Moraxellaceae; Acinetobacter; venetianus	150	46	10	51	82	938	92	47	34	73	2	0	3	0	9	365	25	24	60	52	3	48	70	9	33	5	509	15	40	101
817550	Bacteria; Firmicutes; Bacilli; Bacillales; Staphylococcaceae; Staphylococcus	0	0	0	0	0	5	1	0	1	0	4	2	14	54	12	0	1	0	1	4	2	4	10	2	2	9	6	8	6	4
276149	Bacteria; Bacteroidetes; Bacteroidia; Bacteroidales; Porphyromonadaceae; Parabacteroides	12	2	1	8	5	5	14	3	8	12	24	14	15	6	8	66	13	154	34	4	18	58	29	0	2	9	16	8	24	7
263106	Bacteria; Firmicutes; Clostridia; Clostridiales; Ruminococcaceae; Oscillospira	15	8	19	27	9	5	5	0	5	1	9	0	28	16	32	47	9	15	1	38	10	8	13	26	14	0	11	6	39	5
326940	Bacteria; Firmicutes; Clostridia; Clostridiales; Ruminococcaceae	17	12	13	27	32	10	5	7	5	1	4	0	6	44	31	0	0	10	0	0	5	3	18	2	0	2	0	15	4	2
1108747	Bacteria; Tenericutes; Mollicutes; RF39	0	0	0	14	0	0	0	0	0	85	0	0	0	0	0	0	0	0	0	0	0	0	0	0	0	0	0	0	0	0
180381	Bacteria; Firmicutes; Clostridia; Clostridiales; Ruminococcaceae; Ruminococcus	8	3	13	0	3	1	28	7	3	7	6	4	46	8	11	8	15	2	3	21	14	12	12	5	3	13	10	8	47	13
1823053	Bacteria; Firmicutes; Bacilli; Lactobacillales; Streptococcaceae; Lactococcus	0	5	10	7	10	9	30	11	2	14	7	30	4	4	9	4	6	3	14	18	3	17	2	4	14	24	5	37	2	18
301872	Bacteria; Firmicutes; Clostridia; Clostridiales; Lachnospiraceae; [Ruminococcus]; gnavus	0	0	0	0	0	0	0	0	0	0	68	2	0	4	8	0	0	0	0	0	0	0	0	0	0	0	0	0	0	0
268063	Bacteria; Firmicutes; Clostridia; Clostridiales	31	16	26	5	25	2	4	5	8	0	24	1	12	19	25	67	9	49	2	50	58	13	24	161	28	6	21	46	21	10
276542	Bacteria; Bacteroidetes; Bacteroidia; Bacteroidales; S24-7	38	37	39	75	10	2	34	1	3	1	16	8	24	13	12	2	2	37	9	1	13	52	1	3	19	2	4	3	9	0
230268	Bacteria; Firmicutes; Clostridia; Clostridiales; Ruminococcaceae; Ruminococcus	186	14	79	22	36	19	14	33	18	8	33	2	0	14	20	203	35	138	22	29	20	31	160	81	31	6	46	173	162	6
258177	Bacteria; Firmicutes; Clostridia; Clostridiales	28	3	8	1	6	0	12	18	4	0	24	0	14	33	7	79	4	95	4	0	25	29	7	1	23	16	32	366	47	2
324985	Bacteria; Firmicutes; Clostridia; Clostridiales; Lachnospiraceae; Coprococcus	28	5	27	10	25	6	15	3	1	1	8	2	31	22	11	15	16	10	5	33	22	14	31	18	22	3	3	5	22	12
262766	Bacteria; Firmicutes; Clostridia; Clostridiales; Lachnospiraceae	20	39	17	9	5	22	14	8	7	0	6	2	36	28	3	11	8	19	0	9	19	9	19	11	22	0	51	13	12	25
4174963	Bacteria; Bacteroidetes; Bacteroidia; Bacteroidales; Bacteroidaceae; Bacteroides	6	0	240	0	0	0	0	4	0	0	0	0	56	9	10	0	256	0	185	81	0	0	0	80	33	0	1	0	0	0
330333	Bacteria; Firmicutes; Clostridia; Clostridiales; Ruminococcaceae; Oscillospira	0	51	34	0	2	2	16	0	46	7	1	1	13	27	26	0	23	19	1	7	19	15	0	6	7	5	1	0	1	6
339013	Bacteria; Bacteroidetes; Bacteroidia; Bacteroidales; Bacteroidaceae; Bacteroides	6	3	4	3	4	7	0	8	6	15	17	3	7	17	14	12	8	4	23	13	4	15	3	0	2	18	3	11	6	6
221299	Bacteria; Firmicutes; Bacilli; Lactobacillales; Lactobacillaceae; Lactobacillus	5	9	5	7	2	3	20	9	3	13	1	28	3	9	5	2	2	0	17	13	4	9	8	8	10	28	8	31	5	2
198170	Bacteria; Firmicutes; Clostridia; Clostridiales; Ruminococcaceae	65	39	49	10	1	67	33	21	43	2	10	3	30	19	7	114	20	46	0	2	356	21	14	48	204	13	224	4	8	53
334619	Bacteria; Firmicutes; Clostridia; Clostridiales; Lachnospiraceae	14	6	22	6	51	12	62	2	0	10	9	0	30	4	18	31	20	25	7	12	50	19	18	48	0	48	82	83	92	108
344256	Bacteria; Firmicutes; Clostridia; Clostridiales	41	11	8	17	48	10	91	28	1	18	1	1	14	11	25	100	17	80	21	17	55	61	15	136	90	11	183	86	57	24
4481359	Bacteria; Firmicutes; Clostridia; Clostridiales; Lachnospiraceae	27	7	0	4	10	3	2	0	0	14	25	2	8	10	9	10	0	3	2	6	0	10	6	10	9	1	5	0	10	4
265522	Bacteria; Firmicutes; Clostridia; Clostridiales	63	27	144	19	76	35	152	30	92	4	9	1	26	5	22	48	11	65	3	17	64	78	56	41	69	19	68	48	117	135
585435	Bacteria; Firmicutes; Bacilli; Lactobacillales; Carnobacteriaceae; Carnobacterium	3	7	5	6	4	6	25	6	6	11	4	20	6	5	11	0	8	4	9	7	2	9	2	3	4	14	3	16	2	8
355175	Bacteria; Firmicutes; Clostridia; Clostridiales; Lachnospiraceae	7	1	0	5	2	1	1	4	2	6	1	1	21	29	9	5	2	5	1	1	1	18	4	1	9	2	8	3	8	4
289627	Bacteria; Firmicutes; Bacilli; Lactobacillales; Lactobacillaceae; Lactobacillus	44	10	13	7	5	20	14	5	7	4	4	4	21	23	9	0	4	1	3	4	6	5	4	31	2	4	1	1	2	1
342404	Bacteria; Firmicutes; Clostridia; Clostridiales	20	0	0	56	1	0	1	0	0	1	31	0	16	6	13	5	2	1	1	2	0	1	4	1	3	0	3	0	1	1
208409	Bacteria; Bacteroidetes; Bacteroidia; Bacteroidales; S24-7	3	13	4	6	4	15	6	6	12	1	16	3	21	6	18	1	3	9	0	8	4	6	4	0	3	2	2	1	2	4
1111328	Bacteria; Firmicutes; Clostridia; Clostridiales	2	4	2	10	2	37	7	1	3	0	12	20	11	5	8	6	0	2	3	0	9	1	14	0	4	0	5	8	1	4
141564	Bacteria; Proteobacteria; Gammaproteobacteria; Pseudomonadales; Pseudomonadaceae	37	31	6	19	53	211	80	31	143	45	3	7	1	1	6	21	13	10	24	21	6	25	19	0	16	3	35	12	3	11
325126	Bacteria; Firmicutes; Clostridia; Clostridiales; Lachnospiraceae; Coprococcus	26	21	3	24	20	14	7	7	2	0	11	3	13	20	18	24	13	23	3	9	20	9	7	6	22	1	31	18	35	23
272749	Bacteria; Firmicutes; Clostridia; Clostridiales; Lachnospiraceae	8	5	14	4	10	13	11	7	1	2	5	0	7	17	35	96	1	35	1	5	4	21	26	2	8	5	23	4	47	10
192504	Bacteria; Firmicutes; Clostridia; Clostridiales	0	0	0	0	4	0	0	1	0	4	19	0	18	17	8	0	0	1	0	1	1	0	0	5	0	0	9	0	6	0
167034	Bacteria; Firmicutes; Clostridia; Clostridiales; Ruminococcaceae; Oscillospira	83	8	95	6	85	51	8	15	4	2	14	3	10	2	32	40	18	63	6	7	23	71	54	49	38	22	31	73	98	40
323595	Bacteria; Firmicutes; Clostridia; Clostridiales	0	0	0	0	0	0	0	0	0	1	43	3	0	5	11	0	0	0	0	0	0	0	0	0	0	0	0	0	0	0
398255	Bacteria; Bacteroidetes; Bacteroidia; Bacteroidales; S24-7	114	130	75	34	63	37	60	24	57	0	0	1	0	12	49	354	44	214	112	17	44	105	239	20	130	10	111	22	44	50
322062	Bacteria; Firmicutes; Clostridia; Clostridiales; Lachnospiraceae	25	84	23	1	40	53	6	4	2	0	16	4	11	17	12	45	1	8	2	10	22	47	5	37	15	4	72	22	16	9
266720	Bacteria; Firmicutes; Clostridia; Clostridiales; Ruminococcaceae	18	6	28	103	3	13	40	9	12	2	0	3	27	10	18	34	21	105	42	4	100	150	56	34	51	13	157	13	715	54
266255	Bacteria; Firmicutes; Clostridia; Clostridiales; Ruminococcaceae; Oscillospira	11	14	4	3	4	31	10	3	2	7	5	1	2	18	28	0	16	9	2	39	6	4	0	6	4	1	13	0	15	7
2120779	Bacteria; Firmicutes; Clostridia; Clostridiales	29	40	9	18	8	11	16	9	3	17	7	4	10	9	12	18	10	15	1	11	2	6	15	2	45	4	33	15	19	46
148827	Bacteria; Firmicutes; Bacilli; Lactobacillales; Enterococcaceae; Enterococcus	1	2	0	1	5	1	4	1	3	9	11	17	5	4	6	3	2	6	7	3	1	3	0	2	3	3	0	2	0	2
194662	Bacteria; Firmicutes; Clostridia; Clostridiales	44	87	99	13	49	91	16	28	24	1	3	3	22	12	18	55	5	105	1	1	72	11	12	10	13	5	57	197	89	62
908873	Bacteria; Firmicutes; Bacilli; Lactobacillales; Streptococcaceae; Streptococcus	2	6	5	4	4	5	22	6	2	5	4	22	3	10	5	2	3	4	9	10	3	12	4	5	7	11	0	10	2	11
262677	Bacteria; Firmicutes; Clostridia; Clostridiales; Ruminococcaceae; Oscillospira	3	30	7	5	9	0	3	5	6	13	3	0	13	11	19	127	20	31	1	56	16	25	42	10	43	3	14	24	147	4
837859	Bacteria; Firmicutes; Clostridia; Clostridiales; Ruminococcaceae	22	24	7	19	61	86	7	0	28	16	6	0	13	9	15	17	5	10	3	5	2	21	25	0	12	2	0	1	0	7
192749	Bacteria; Firmicutes; Clostridia; Clostridiales; Ruminococcaceae	0	31	37	6	0	0	9	2	0	21	0	10	1	7	14	0	0	0	0	0	0	24	0	13	4	14	0	5	81	18
191811	Bacteria; Firmicutes; Clostridia; Clostridiales	8	0	7	0	0	1	2	79	1	0	17	0	31	8	2	1	9	0	3	0	52	0	3	227	60	1	0	0	0	0
554338	Bacteria; Firmicutes; Clostridia; Clostridiales; Lachnospiraceae; Blautia; producta	0	0	0	0	0	0	0	0	0	0	0	0	8	25	25	0	0	0	0	0	0	0	0	0	0	0	0	0	0	0
340873	Bacteria; Bacteroidetes; Bacteroidia; Bacteroidales; S24-7	20	12	69	0	41	39	41	34	23	0	0	9	0	20	24	13	16	37	2	17	9	25	6	5	34	16	203	52	39	30
318503	Bacteria; Firmicutes; Clostridia; Clostridiales	23	11	18	4	23	1	27	5	1	3	12	2	16	8	15	14	39	20	5	75	54	4	5	37	30	6	51	25	14	58
1100972	Bacteria; Firmicutes; Bacilli; Lactobacillales; Streptococcaceae; Lactococcus	5	5	3	2	9	12	21	8	6	4	7	21	5	6	3	1	6	2	6	25	4	5	3	2	24	19	4	39	5	19
312515	Bacteria; Firmicutes; Clostridia; Clostridiales; Ruminococcaceae; Oscillospira	1	30	18	0	2	0	9	0	32	3	2	0	13	17	22	1	14	14	2	7	9	25	0	3	7	2	0	0	1	3
199118	Bacteria; Bacteroidetes; Bacteroidia; Bacteroidales; S24-7	0	1	2	11	0	1	4	0	0	17	28	3	3	1	3	1	2	6	6	0	0	10	6	0	0	2	0	0	1	3
4378740	Bacteria; Bacteroidetes; Bacteroidia; Bacteroidales; Prevotellaceae; Prevotella	0	4	4	0	0	0	0	0	0	26	10	1	13	0	5	0	0	6	76	6	5	2	0	0	0	0	0	0	0	0
3392847	Bacteria; Firmicutes; Clostridia; Clostridiales; Lachnospiraceae	7	16	0	9	0	4	9	1	1	29	2	3	10	6	4	5	0	5	14	7	3	15	19	2	1	2	12	7	4	6
271593	Bacteria; Firmicutes; Clostridia; Clostridiales; Lachnospiraceae; Roseburia	0	0	0	0	0	0	0	0	0	0	0	0	48	5	2	0	0	0	0	0	0	0	0	0	0	0	0	0	0	0
1108007	Bacteria; Firmicutes; Bacilli; Lactobacillales; Leuconostocaceae; Leuconostoc	8	15	8	10	9	7	21	10	10	6	2	17	4	12	5	1	3	0	10	4	4	5	6	4	6	13	0	6	2	4
268725	Bacteria; Firmicutes; Clostridia; Clostridiales; Ruminococcaceae; Oscillospira	2	8	6	4	8	4	2	6	0	1	19	0	7	6	21	0	8	8	0	3	2	2	0	8	2	0	1	1	11	1
354736	Bacteria; Firmicutes; Clostridia; Clostridiales	2	0	1	0	4	3	0	0	0	0	0	0	26	19	9	2	0	1	0	5	0	5	0	2	8	1	1	0	11	6
4407703	Bacteria; Firmicutes; Erysipelotrichi; Erysipelotrichales; Erysipelotrichaceae; Coprobacillus	12	0	0	5	0	0	17	0	20	23	6	3	4	7	9	23	3	66	177	13	8	19	32	14	14	0	11	10	7	0
770290	Bacteria; Firmicutes; Bacilli; Lactobacillales; Lactobacillaceae; Lactobacillus; zeae	4	8	5	9	5	0	25	10	8	7	2	16	6	7	7	1	2	0	7	5	3	7	1	6	3	13	2	4	2	4
259372	Bacteria; Firmicutes; Bacilli; Lactobacillales; Lactobacillaceae; Lactobacillus	40	9	6	11	1	1	11	1	7	2	4	3	14	21	8	1	6	3	8	1	6	5	7	31	0	1	4	0	1	0
401384	Bacteria; Firmicutes; Clostridia; Clostridiales; Ruminococcaceae; Oscillospira	8	92	21	5	3	10	6	1	1	2	5	17	2	8	10	70	5	12	0	14	150	477	8	10	30	5	4	7	25	5
267743	Bacteria; Firmicutes; Clostridia; Clostridiales	105	56	135	1	49	14	3	80	3	4	2	2	7	18	19	18	19	585	4	4	51	83	48	185	103	21	134	23	5	139
466811	Bacteria; Firmicutes; Clostridia; Clostridiales	36	13	6	2	7	13	3	1	11	0	3	0	19	21	10	310	6	11	0	74	42	16	6	18	36	13	403	122	18	118
2315700	Bacteria; Firmicutes; Clostridia; Clostridiales; Ruminococcaceae; Ruminococcus	2	5	0	1	0	0	1	0	0	0	10	1	15	23	3	0	3	3	0	0	0	109	0	67	65	0	0	0	0	0
270866	Bacteria; Firmicutes; Clostridia; Clostridiales; Ruminococcaceae; Oscillospira	0	0	0	0	0	0	0	1	1	8	27	0	1	4	12	0	0	0	0	0	0	0	4	0	0	0	0	0	0	0
382998	Bacteria; Firmicutes; Clostridia; Clostridiales; Ruminococcaceae	4	22	0	0	1	12	4	1	13	6	0	0	5	30	11	4	1	19	0	6	2	3	5	1	6	3	6	9	1	1
272757	Bacteria; Firmicutes; Clostridia; Clostridiales	12	10	4	9	10	4	0	2	4	3	16	0	7	4	21	120	5	10	0	84	52	58	2	107	8	9	7	18	13	65
311961	Bacteria; Firmicutes; Clostridia; Clostridiales; Ruminococcaceae; Anaerotruncus	45	11	3	3	2	19	4	0	4	5	3	0	5	30	8	15	4	13	2	13	5	18	12	14	67	5	40	16	69	20
261841	Bacteria; Firmicutes; Clostridia; Clostridiales; Lachnospiraceae; Coprococcus	17	8	7	15	4	4	0	0	2	1	4	1	10	9	25	0	4	7	2	4	6	5	5	10	4	1	0	1	1	4
337727	Bacteria; Firmicutes; Clostridia; Clostridiales; Ruminococcaceae; Oscillospira	15	4	2	3	0	1	4	1	0	0	3	1	17	15	14	9	11	7	1	32	2	14	4	5	8	2	5	10	8	11
584571	Bacteria; Firmicutes; Bacilli; Lactobacillales; Lactobacillaceae; Lactobacillus	2	4	5	5	3	0	22	8	4	6	3	18	3	6	5	0	6	2	7	2	1	9	3	3	1	13	0	3	0	1
191490	Bacteria; Firmicutes; Clostridia; Clostridiales; Ruminococcaceae	0	41	32	3	0	0	5	1	0	16	1	12	0	5	10	0	0	0	0	0	0	14	0	7	2	22	0	14	145	37
273648	Bacteria; Firmicutes; Clostridia; Clostridiales; Ruminococcaceae	22	3	10	9	30	3	6	14	9	1	6	0	15	11	17	68	12	39	1	0	30	7	25	20	51	20	48	35	13	38
263165	Bacteria; Firmicutes; Clostridia; Clostridiales; Ruminococcaceae; Oscillospira	3	17	35	13	10	12	8	0	3	7	11	2	11	8	10	1	10	21	1	16	28	1	28	35	2	3	0	6	10	2
576400	Bacteria; Firmicutes; Clostridia; Clostridiales	35	6	2	6	2	4	4	1	51	37	0	0	4	5	4	0	4	15	1	98	0	0	0	0	2	0	1	0	3	0
340189	Bacteria; Firmicutes; Clostridia; Clostridiales; Lachnospiraceae	6	11	8	17	3	3	8	3	11	6	7	0	15	3	18	64	10	28	2	9	14	19	14	2	56	4	67	7	31	52
961009	Bacteria; Proteobacteria; Gammaproteobacteria; Pseudomonadales; Moraxellaceae; Acinetobacter; johnsonii	30	22	3	21	51	187	53	49	224	39	2	2	2	1	1	22	17	10	21	14	8	23	41	4	13	3	46	20	5	16
342105	Bacteria; Firmicutes; Clostridia; Clostridiales	25	9	0	4	18	7	2	2	11	2	2	0	15	26	3	6	4	8	1	4	8	8	17	10	11	1	2	1	2	10
234912	Bacteria; Firmicutes; Clostridia; Clostridiales; Clostridiaceae; Clostridium	13	71	7	24	14	110	1	1	39	1	3	3	6	24	9	32	9	2	4	40	14	19	0	35	12	0	30	9	3	0
1046408	Bacteria; Firmicutes; Bacilli; Lactobacillales; Streptococcaceae; Streptococcus	4	6	9	2	3	21	19	5	6	10	0	15	3	9	2	10	4	3	7	18	1	7	5	3	13	27	11	26	11	26
518967	Bacteria; Firmicutes; Clostridia; Clostridiales	7	24	1	22	11	7	20	7	21	0	0	9	16	10	7	0	21	22	0	53	1	38	3	23	3	3	3	0	1	10
311466	Bacteria; Firmicutes; Clostridia; Clostridiales	2	30	1	7	27	7	10	20	14	1	0	3	10	20	11	9	3	5	5	22	0	22	27	0	20	15	18	31	50	21
724120	Bacteria; Firmicutes; Bacilli; Lactobacillales; Streptococcaceae; Streptococcus	7	8	8	1	3	18	29	13	4	8	3	12	0	9	8	0	4	2	6	14	5	7	7	2	11	18	3	17	6	13
795773	Bacteria; Firmicutes; Clostridia; Clostridiales	3	11	15	6	1	5	2	11	0	0	0	0	0	7	39	0	28	1	0	19	0	0	10	11	0	0	0	0	1	0
332666	Bacteria; Bacteroidetes; Bacteroidia; Bacteroidales; S24-7	6	10	0	7	0	0	21	1	0	0	18	2	2	4	19	3	12	31	31	5	4	28	16	1	7	2	1	0	0	5
271602	Bacteria; Firmicutes; Clostridia; Clostridiales	17	0	3	10	0	9	1	16	0	0	2	2	30	8	2	0	0	4	0	2	0	0	31	0	0	0	21	6	3	0
260207	Bacteria; Firmicutes; Clostridia; Clostridiales; Ruminococcaceae; Ruminococcus	17	30	34	10	90	35	0	4	26	0	6	4	24	8	1	57	60	32	0	211	59	27	80	52	26	1	20	8	5	9
577170	Bacteria; Bacteroidetes; Bacteroidia; Bacteroidales; Bacteroidaceae; Bacteroides	7	0	135	0	0	0	0	2	1	0	0	0	29	11	5	0	152	0	115	95	1	0	0	38	37	0	1	0	0	0
260088	Bacteria; Firmicutes; Clostridia; Clostridiales; Lachnospiraceae; [Ruminococcus]; gnavus	131	149	7	2	3	31	24	18	20	15	4	2	3	10	10	7	30	12	3	86	29	48	32	0	5	6	4	0	7	32
811219	Bacteria; Proteobacteria; Gammaproteobacteria; Enterobacteriales; Enterobacteriaceae	2	2	0	0	2	28	3	6	76	10	34	0	0	0	1	11	10	2	964	2	0	1	2	3	3	15	10	0	3	2
1110378	Bacteria; Firmicutes; Clostridia; Clostridiales; Ruminococcaceae; Oscillospira	0	0	1	0	0	0	0	0	0	0	43	0	0	1	1	2	0	0	0	0	0	0	1	0	1	0	0	0	0	0
1111782	Bacteria; Firmicutes; Clostridia; Clostridiales; Ruminococcaceae	0	0	0	0	0	0	0	0	0	8	7	0	21	8	0	0	0	0	0	0	0	0	0	0	0	0	0	0	0	0
273136	Bacteria; Firmicutes; Clostridia; Clostridiales	2	0	0	1	28	2	0	0	0	0	4	0	5	1	33	1	0	0	2	0	3	16	0	679	21	2	0	1	33	1
831922	Bacteria; Firmicutes; Clostridia; Clostridiales	10	18	0	11	1	19	16	1	0	0	10	0	14	6	13	0	2	7	3	13	3	10	37	2	19	0	106	16	0	0
275987	Bacteria; Firmicutes; Clostridia; Clostridiales	20	12	22	7	29	10	1	2	13	0	0	0	7	17	19	59	5	17	2	0	10	6	19	2	18	43	3	29	17	63
260201	Bacteria; Firmicutes; Clostridia; Clostridiales	5	0	0	1	29	6	0	0	0	0	2	1	8	2	29	0	0	0	0	0	2	15	0	682	33	5	0	0	28	4
276260	Bacteria; Firmicutes; Clostridia; Clostridiales; Lachnospiraceae; [Ruminococcus]; gnavus	5	5	1	0	3	0	0	0	2	0	4	0	5	29	5	1	2	1	1	0	3	1	1	11	4	1	6	2	20	3
245595	Bacteria; Bacteroidetes; Bacteroidia; Bacteroidales; S24-7	10	12	5	6	14	7	10	3	17	1	9	1	10	5	16	3	6	12	5	3	7	17	8	0	12	3	1	2	6	13
268121	Bacteria; Firmicutes; Clostridia; Clostridiales	0	0	0	0	0	0	0	0	0	0	4	0	0	3	35	52	0	0	0	0	0	0	41	0	11	0	6	0	0	0
270030	Bacteria; Firmicutes; Clostridia; Clostridiales; Ruminococcaceae; Ruminococcus	52	100	30	136	22	16	9	71	56	6	1	4	10	15	4	20	21	11	16	69	9	6	75	12	52	28	81	31	256	71
356353	Bacteria; Firmicutes; Clostridia; Clostridiales	1	17	1	36	26	7	7	8	3	1	0	0	4	25	12	7	16	14	3	27	6	22	51	0	22	18	38	30	18	23
321768	Bacteria; Firmicutes; Clostridia; Clostridiales	6	3	12	0	8	3	0	3	4	2	9	0	5	8	17	7	4	20	3	14	23	5	16	20	16	1	3	11	6	5
4364243	Bacteria; Firmicutes; Clostridia; Clostridiales; Lachnospiraceae	0	0	0	2	0	0	4	4	0	1	7	0	21	12	0	30	1	1	1	0	2	1	2	0	0	0	1	0	7	1
191445	Bacteria; Firmicutes; Clostridia; Clostridiales; Ruminococcaceae; Oscillospira	0	2	11	0	3	1	4	0	5	0	27	0	10	3	1	26	6	7	1	7	0	6	6	1	8	4	10	5	12	12
189843	Bacteria; Firmicutes; Clostridia; Clostridiales	2	6	5	6	8	2	3	3	4	0	3	3	15	5	13	0	9	15	0	12	8	5	10	2	6	1	0	2	1	0
189279	Bacteria; Firmicutes; Clostridia; Clostridiales; Clostridiaceae	21	1	10	2	3	10	6	5	3	1	4	8	4	14	5	6	1	4	0	6	2	4	2	3	8	5	3	1	9	9
2797565	Bacteria; Firmicutes; Clostridia; Clostridiales; [Mogibacteriaceae]	38	33	145	18	79	5	11	20	13	6	8	1	1	5	18	27	107	17	3	75	32	19	78	32	33	46	33	72	146	66
313274	Bacteria; Firmicutes; Clostridia; Clostridiales; Ruminococcaceae; Oscillospira	1	29	9	0	2	2	10	0	23	3	1	1	6	17	11	6	11	8	1	8	10	14	2	3	1	0	3	0	3	4
356012	Bacteria; Firmicutes; Clostridia; Clostridiales	9	1	6	7	14	18	0	1	0	0	10	0	2	6	21	4	5	17	0	9	175	20	19	19	26	8	24	1	30	17
271880	Bacteria; Firmicutes; Clostridia; Clostridiales	8	10	14	7	20	2	4	5	1	2	5	1	11	5	14	1	15	20	2	30	4	22	11	1	4	0	5	6	1	3
198190	Bacteria; Bacteroidetes; Bacteroidia; Bacteroidales; Porphyromonadaceae; Parabacteroides; distasonis	7	20	0	4	7	0	14	8	5	0	15	1	0	1	21	4	38	40	146	11	2	0	28	3	9	0	0	0	0	0
565537	Bacteria; Firmicutes; Bacilli; Lactobacillales; Leuconostocaceae; Leuconostoc	8	13	6	9	5	10	27	10	9	3	7	12	3	5	2	3	3	0	6	6	3	5	2	4	4	17	6	9	5	6
262409	Bacteria; Firmicutes; Clostridia; Clostridiales	10	0	0	5	0	0	1	4	1	0	2	2	29	2	2	1	0	4	0	2	0	0	1	3	3	0	2	1	0	0
4385224	Bacteria; Actinobacteria; Actinobacteria; Actinomycetales; Microbacteriaceae	0	0	0	0	0	1	3	1	16	2	4	2	7	7	15	4	2	6	2	1	2	2	1	0	2	0	0	0	0	0
349798	Bacteria; Firmicutes; Clostridia; Clostridiales; Ruminococcaceae; Oscillospira	8	4	3	2	0	2	1	3	1	5	9	0	5	10	9	1	2	1	2	5	4	2	8	22	4	4	15	39	2	5
261744	Bacteria; Firmicutes; Clostridia; Clostridiales	10	29	6	18	0	0	0	1	0	0	2	0	5	23	8	0	1	3	0	2	1	16	1	0	4	1	2	3	24	1
191958	Bacteria; Firmicutes; Clostridia; Clostridiales; Lachnospiraceae	19	4	5	2	3	0	11	2	3	1	3	5	2	11	13	3	2	10	1	3	2	2	6	0	39	2	14	0	24	25
346098	Bacteria; Firmicutes; Clostridia; Clostridiales; Lachnospiraceae	15	17	14	2	33	0	13	8	5	1	8	0	6	5	17	26	14	24	1	140	38	4	20	258	8	21	27	4	18	169
347822	Bacteria; Firmicutes; Clostridia; Clostridiales	6	6	15	1	0	2	5	6	4	1	1	0	7	24	4	16	4	5	1	6	6	1	6	0	2	2	5	0	28	2
214699	Bacteria; Bacteroidetes; Bacteroidia; Bacteroidales; S24-7	56	48	29	7	26	7	24	16	27	0	0	1	0	9	26	6	33	119	45	7	26	47	120	9	33	1	4	5	9	5
299943	Bacteria; Firmicutes; Bacilli; Lactobacillales; Streptococcaceae; Lactococcus	1	5	4	5	1	2	11	5	1	7	3	9	7	5	0	0	2	2	6	2	2	2	0	2	2	3	0	6	0	1
353954	Bacteria; Firmicutes; Clostridia; Clostridiales	25	63	137	0	11	5	3	27	13	0	2	1	1	0	31	8	12	0	0	6	3	2	0	0	12	6	19	1	1	18
309249	Bacteria; Firmicutes; Clostridia; Clostridiales	5	0	1	8	0	1	0	0	0	0	4	0	1	26	5	0	5	9	1	34	21	9	0	20	12	0	83	69	52	4
2368865	Bacteria; Firmicutes; Clostridia; Clostridiales	0	1	0	0	0	0	0	0	2	0	8	0	24	3	0	0	0	0	0	0	0	0	0	0	0	0	0	0	0	0
273806	Bacteria; Firmicutes; Clostridia; Clostridiales	0	22	140	0	211	7	15	0	0	0	0	4	11	12	6	0	12	5	1	18	20	3	8	1	0	3	5	23	0	32
272758	Bacteria; Firmicutes; Clostridia; Clostridiales	13	0	0	0	0	0	0	0	0	0	16	2	0	7	9	0	0	0	0	0	0	0	0	0	0	0	0	0	0	0
331720	Bacteria; Bacteroidetes; Bacteroidia; Bacteroidales; S24-7	5	9	11	12	4	1	12	1	1	1	7	3	11	9	2	2	1	13	2	0	4	18	0	0	6	2	1	2	1	0
289933	Bacteria; Firmicutes; Bacilli; Lactobacillales	14	31	1	5	4	1	1	0	1	20	3	1	4	6	0	0	0	20	1	0	2	2	9	0	1	3	0	2	0	6
244484	Bacteria; Firmicutes; Clostridia; Clostridiales; Ruminococcaceae	27	6	13	3	37	29	9	2	16	0	0	4	0	4	24	11	17	30	3	33	16	6	23	22	54	9	36	11	17	25
259120	Bacteria; Firmicutes; Clostridia; Clostridiales; Ruminococcaceae	3	3	9	9	0	0	0	1	1	8	1	0	6	3	16	1	1	18	0	0	4	0	2	4	9	3	1	8	3	4
276402	Bacteria; Firmicutes; Clostridia; Clostridiales	84	1	1	2	2	24	8	2	8	12	8	0	2	3	9	1	9	9	1	16	6	6	15	10	0	0	4	0	18	1
274455	Bacteria; Firmicutes; Clostridia; Clostridiales; Lachnospiraceae; Coprococcus	9	0	7	5	5	2	4	2	3	2	7	0	3	19	3	5	3	7	0	5	12	9	8	29	8	4	12	11	8	16
348142	Bacteria; Firmicutes; Clostridia; Clostridiales	10	5	6	4	35	6	0	0	0	1	4	1	15	2	10	12	1	9	0	1	35	12	5	38	8	7	1	1	117	7
581782	Bacteria; Proteobacteria; Gammaproteobacteria; Enterobacteriales; Enterobacteriaceae	114	694	4	31	4	6	7	17	3	5	1	1	18	3	5	19	0	108	87	3	11	102	221	4	32	1073	92	6	154	113
336145	Bacteria; Firmicutes; Clostridia; Clostridiales	8	1	2	2	7	4	0	0	0	0	13	1	1	1	17	0	2	12	0	5	101	22	19	15	14	1	1	0	4	5
198537	Bacteria; Firmicutes; Clostridia; Clostridiales	6	3	2	3	13	3	4	0	1	0	7	0	8	9	9	2	1	6	3	10	4	1	0	12	4	0	9	3	0	1
215214	Bacteria; Bacteroidetes; Bacteroidia; Bacteroidales; S24-7	3	7	4	12	6	2	6	6	1	7	17	0	3	1	5	0	1	4	0	0	1	0	6	0	1	0	0	0	0	1
309361	Bacteria; Firmicutes; Clostridia; Clostridiales; Ruminococcaceae	12	21	1	0	0	0	0	0	0	1	2	0	11	19	0	5	6	19	0	16	7	20	0	0	2	11	11	15	34	11
276762	Bacteria; Firmicutes; Clostridia; Clostridiales	21	3	4	0	5	0	13	9	2	0	8	0	6	18	1	54	5	56	3	0	14	13	3	5	11	8	13	207	5	0
272742	Bacteria; Firmicutes; Clostridia; Clostridiales; Lachnospiraceae	20	9	5	4	9	0	2	13	24	3	7	1	0	13	8	25	56	50	6	100	25	50	61	8	56	30	12	0	144	59
266948	Bacteria; Firmicutes; Clostridia; Clostridiales; Lachnospiraceae; [Ruminococcus]; gnavus	0	0	0	0	0	0	0	0	0	0	3	0	0	2	27	2	1	0	0	0	0	0	27	0	10	0	19	5	1	0
180834	Bacteria; Bacteroidetes; Bacteroidia; Bacteroidales; Bacteroidaceae; Bacteroides	0	0	0	0	0	0	0	0	1	1	19	0	4	0	8	0	1	9	15	0	0	2	0	0	0	0	0	0	0	0
2311550	Bacteria; Firmicutes; Clostridia; Clostridiales	94	31	187	82	134	25	1	83	42	0	0	15	2	4	3	0	75	3	13	35	51	17	45	23	36	23	1	12	16	16
336214	Bacteria; Bacteroidetes; Bacteroidia; Bacteroidales; Rikenellaceae	61	9	16	774	118	531	155	165	790	5	1	9	4	2	6	152	6	2	1	14	11	6	104	1	8	53	65	6	27	667
308386	Bacteria; Firmicutes; Clostridia; Clostridiales	5	14	0	30	13	4	15	1	17	4	1	7	8	6	2	0	13	9	1	34	3	11	2	5	3	3	13	9	1	5
540940	Bacteria; Firmicutes; Bacilli; Lactobacillales; Leuconostocaceae; Leuconostoc	3	5	3	5	3	19	15	5	7	11	4	5	2	3	4	1	3	0	5	5	2	3	2	1	10	33	1	22	7	8
350188	Bacteria; Firmicutes; Clostridia; Clostridiales	16	0	2	50	0	0	0	0	0	0	15	1	5	5	5	3	1	0	0	0	0	1	2	0	2	0	2	0	0	0
278931	Bacteria; Firmicutes; Clostridia; Clostridiales; Lachnospiraceae; Dorea	39	30	23	2	1	14	12	5	25	1	5	1	11	11	1	78	6	12	0	1	202	7	6	32	47	5	99	6	8	18
91147	Bacteria; Firmicutes; Bacilli; Lactobacillales; Lactobacillaceae; Lactobacillus; zeae	4	3	5	2	2	7	17	6	11	7	4	8	4	2	1	2	2	3	8	8	1	3	0	1	8	37	9	30	12	11
4331184	Bacteria; Bacteroidetes; Flavobacteriia; Flavobacteriales; [Weeksellaceae]; Wautersiella	4	3	1	8	9	39	13	10	9	17	0	5	1	0	4	9	2	3	13	6	0	7	2	7	6	0	32	12	12	6
1991255	Bacteria; Firmicutes; Clostridia; Clostridiales; Lachnospiraceae	4	9	9	10	19	5	10	4	9	3	5	1	5	4	11	9	7	14	4	11	8	15	0	4	12	2	16	6	19	27
336676	Bacteria; Bacteroidetes; Bacteroidia; Bacteroidales; S24-7	19	19	19	198	3	422	60	2	73	0	0	1	0	11	17	31	78	50	15	139	50	41	2	0	28	5	251	71	232	50
353982	Bacteria; Firmicutes; Clostridia; Clostridiales; Ruminococcaceae	5	15	94	12	41	1	12	22	1	2	2	6	3	8	5	5	53	76	3	7	36	18	9	39	65	85	47	54	146	25
322464	Bacteria; Firmicutes; Clostridia; Clostridiales; Ruminococcaceae; Oscillospira	3	6	3	6	1	3	20	9	1	4	3	0	8	2	12	85	18	20	2	13	25	37	0	2	8	18	9	15	9	29
274844	Bacteria; Firmicutes; Clostridia; Clostridiales	4	0	17	0	0	0	0	0	0	0	5	0	0	3	21	0	0	0	0	0	219	17	0	0	638	0	23	0	0	0
136946	Bacteria; Proteobacteria; Gammaproteobacteria; Enterobacteriales; Enterobacteriaceae	0	0	0	0	0	4	0	0	0	6	5	7	3	2	2	1	2	1	0	0	0	0	0	0	0	256	5	1	0	14
51677	Bacteria; Firmicutes; Clostridia; Clostridiales	113	6	15	25	0	3	9	1	17	4	1	10	1	1	6	6	53	12	2	63	2	5	15	0	39	0	5	4	0	7
313431	Bacteria; Firmicutes; Clostridia; Clostridiales; Ruminococcaceae	0	0	15	4	64	16	0	3	40	0	0	6	15	4	0	11	5	0	0	7	10	2	28	1	1	2	20	0	7	3
276769	Bacteria; Firmicutes; Clostridia; Clostridiales; Lachnospiraceae	0	0	0	0	0	0	0	0	0	0	3	0	0	0	25	0	0	0	0	1	0	0	0	0	0	0	0	0	0	0
259623	Bacteria; Bacteroidetes; Bacteroidia; Bacteroidales; S24-7	6	6	10	25	5	0	16	0	1	2	4	2	7	2	10	3	1	5	6	1	3	24	0	1	8	0	3	1	2	0
364179	Bacteria; Bacteroidetes; Bacteroidia; Bacteroidales; Bacteroidaceae; Bacteroides	0	0	0	0	0	0	0	0	0	12	12	0	4	0	0	0	0	0	0	0	0	0	0	0	0	0	0	0	0	0
967275	Bacteria; Proteobacteria; Gammaproteobacteria; Xanthomonadales; Xanthomonadaceae; Stenotrophomonas; geniculata	8	1	7	4	6	11	7	3	2	7	1	7	3	5	1	1	8	0	2	10	6	4	2	4	5	18	3	20	10	12
158273	Bacteria; Firmicutes; Clostridia; Clostridiales	3	6	0	22	1	10	13	34	19	0	0	1	0	15	11	0	3	67	5	12	0	6	0	0	0	1	1	0	7	7
305789	Bacteria; Bacteroidetes; Bacteroidia; Bacteroidales; S24-7	6	6	29	1	17	11	15	11	10	0	0	4	0	8	13	0	3	7	0	5	5	6	4	2	9	4	6	4	5	6
212219	Bacteria; Bacteroidetes; Bacteroidia; Bacteroidales; S24-7	31	26	16	8	18	3	22	9	11	0	1	3	0	6	15	5	14	55	28	4	3	30	69	7	18	4	1	0	2	6
271490	Bacteria; Firmicutes; Clostridia; Clostridiales; Ruminococcaceae; Oscillospira	2	7	5	8	1	7	1	5	3	3	4	1	5	3	10	2	1	3	3	2	6	4	2	0	8	0	1	4	0	1
174651	Bacteria; Firmicutes; Clostridia; Clostridiales; Ruminococcaceae	3	0	23	0	4	15	0	0	0	0	0	0	15	7	4	0	10	22	0	0	69	0	0	0	14	6	78	0	0	35
323583	Bacteria; Firmicutes; Clostridia; Clostridiales; Ruminococcaceae; Ruminococcus	10	14	8	0	9	4	4	0	1	7	5	0	7	4	3	7	0	6	0	1	2	6	6	0	3	9	15	19	8	11
263252	Bacteria; Firmicutes; Clostridia; Clostridiales; Ruminococcaceae	0	0	0	0	0	0	0	0	0	26	0	0	0	0	0	0	0	0	0	0	0	0	0	0	0	0	0	0	0	0
817176	Bacteria; Firmicutes; Bacilli; Lactobacillales; Streptococcaceae; Streptococcus	3	5	1	4	4	4	10	3	2	6	0	9	3	2	1	0	1	1	2	1	1	4	2	1	4	2	0	3	2	2
273100	Bacteria; Firmicutes; Clostridia; Clostridiales	11	1	1	0	3	0	11	3	3	1	6	0	8	9	1	50	5	51	6	2	15	13	6	1	19	8	18	180	0	1
288075	Bacteria; Firmicutes; Clostridia; Clostridiales; Ruminococcaceae; Oscillospira	21	1	13	3	0	1	0	0	0	5	4	0	4	11	1	33	1	0	2	19	4	12	19	0	8	0	21	11	5	0
337004	Bacteria; Bacteroidetes; Bacteroidia; Bacteroidales; S24-7	4	2	8	7	8	3	4	5	6	6	10	1	3	0	4	1	0	3	1	0	1	2	0	1	1	0	0	0	0	2
186162	Bacteria; Firmicutes; Clostridia; Clostridiales	3	2	5	1	4	0	6	4	0	0	8	1	6	6	3	3	4	35	3	0	11	10	2	2	6	3	2	40	11	1
228391	Bacteria; Firmicutes; Clostridia; Clostridiales; Ruminococcaceae	5	18	7	5	2	1	2	1	5	2	3	1	1	15	2	0	4	6	0	3	2	13	10	1	8	3	0	2	3	4
1112984	Bacteria; Firmicutes; Clostridia; Clostridiales; Lachnospiraceae	0	0	0	0	0	0	1	0	0	0	2	0	0	0	22	0	0	0	0	0	0	0	0	0	0	0	0	0	1	0
190658	Bacteria; Firmicutes; Clostridia; Clostridiales; Ruminococcaceae; Oscillospira	0	0	0	0	0	0	0	0	0	0	0	0	19	5	0	0	0	0	1	0	0	0	0	0	0	0	0	0	0	0
276151	Bacteria; Actinobacteria; Coriobacteriia; Coriobacteriales; Coriobacteriaceae; Adlercreutzia	3	2	0	0	0	4	0	0	0	2	5	0	6	8	3	0	1	0	1	2	1	0	5	0	1	0	4	2	1	0
348038	Bacteria; Bacteroidetes; Bacteroidia; Bacteroidales; S24-7	0	0	0	0	0	0	0	0	0	9	12	1	0	1	0	0	0	1	0	0	0	0	0	0	0	0	0	0	0	0
197331	Bacteria; Firmicutes; Clostridia; Clostridiales	30	1	8	0	11	5	7	3	0	0	1	0	13	5	4	17	5	4	2	3	10	7	1	3	7	15	17	14	106	21
305127	Bacteria; Firmicutes; Clostridia; Clostridiales; Dehalobacteriaceae; Dehalobacterium	5	9	6	5	5	1	4	0	4	0	2	2	8	6	4	0	0	5	2	1	7	6	3	7	5	0	0	0	0	1
317653	Bacteria; Firmicutes; Clostridia; Clostridiales	20	6	2	0	5	1	0	0	0	1	8	0	9	1	4	0	1	8	2	4	9	0	7	12	4	0	1	1	0	2
683621	Bacteria; Firmicutes; Clostridia; Clostridiales; Clostridiaceae	3	0	0	0	0	0	0	0	0	4	11	0	0	4	4	0	0	1	0	0	2	0	0	5	2	0	0	0	0	0
550013	Bacteria; Firmicutes; Clostridia; Clostridiales; Lachnospiraceae; Blautia; producta	0	0	0	0	0	0	0	0	0	0	0	0	5	13	5	0	0	0	0	0	0	0	0	0	0	0	0	0	0	0
226404	Bacteria; Proteobacteria; Gammaproteobacteria; Enterobacteriales; Enterobacteriaceae	0	0	0	0	0	0	0	0	0	5	5	7	1	1	0	0	1	0	0	0	0	0	0	0	0	1	0	0	0	0
662974	Bacteria; Actinobacteria; Actinobacteria; Bifidobacteriales; Bifidobacteriaceae	3	3	0	2	0	1	4	2	2	7	1	3	5	3	2	2	1	0	2	0	2	3	0	0	5	2	2	2	0	0
197279	Bacteria; Bacteroidetes; Bacteroidia; Bacteroidales; S24-7	3	1	7	4	6	3	9	2	8	1	11	1	3	0	6	0	0	2	1	4	0	2	1	0	0	1	1	1	1	8
208571	Bacteria; Firmicutes; Clostridia; Clostridiales; Lachnospiraceae; Coprococcus	3	1	5	1	7	0	2	14	1	0	3	0	4	1	14	0	5	6	1	1	10	2	4	4	4	4	2	4	10	1
266715	Bacteria; Firmicutes; Clostridia; Clostridiales; Ruminococcaceae	1	2	1	0	1	0	2	1	0	0	9	0	3	0	10	1	1	3	1	2	6	1	2	2	1	1	7	4	14	2
351623	Bacteria; Firmicutes; Clostridia; Clostridiales; Lachnospiraceae	29	76	88	21	9	2	119	106	15	0	1	0	9	2	9	6	50	26	4	6	64	17	52	225	20	9	20	2	56	37
291508	Bacteria; Firmicutes; Bacilli; Lactobacillales	1	0	1	1	1	2	0	1	0	3	1	4	3	6	2	1	0	1	3	3	1	0	0	0	0	1	2	3	1	0
303076	Bacteria; Firmicutes; Clostridia; Clostridiales; Lachnospiraceae; [Ruminococcus]; gnavus	6	0	1	13	0	1	0	0	0	0	7	0	8	2	4	0	0	1	0	0	1	0	0	0	0	0	0	0	0	0
262166	Bacteria; Bacteroidetes; Bacteroidia; Bacteroidales; S24-7	4	2	3	18	4	3	13	3	2	0	4	0	6	5	6	9	0	1	2	0	0	7	3	0	5	1	4	1	2	3
193444	Bacteria; Firmicutes; Clostridia; Clostridiales; Lachnospiraceae; Dorea	30	27	25	0	1	2	7	4	21	1	3	0	8	7	2	0	5	2	0	0	208	6	2	21	0	0	1	0	3	5
637934	Bacteria; Firmicutes; Clostridia; Clostridiales	17	4	0	0	4	2	0	4	0	4	13	0	0	2	2	3	2	7	0	3	4	6	0	0	28	0	4	5	0	0
463794	Bacteria; Firmicutes; Bacilli; Lactobacillales; Lactobacillaceae; Lactobacillus	12	5	1	4	1	5	4	2	2	3	5	1	5	3	3	0	0	0	0	1	2	1	1	5	1	0	21	0	1	1
839598	Bacteria; Firmicutes; Clostridia; Clostridiales	14	0	0	1	0	0	0	0	0	0	2	0	15	1	2	0	2	0	0	5	2	0	2	0	2	0	1	0	0	0
180421	Bacteria; Bacteroidetes; Bacteroidia; Bacteroidales; Bacteroidaceae; Bacteroides	1	0	46	0	0	0	1	3	0	0	0	0	14	2	4	0	49	0	42	24	0	0	0	9	11	0	0	0	0	0
4297161	Bacteria; Firmicutes; Bacilli; Lactobacillales; Streptococcaceae; Streptococcus	3	1	0	3	1	2	7	1	1	7	2	4	2	1	2	0	0	0	3	12	0	3	0	0	8	37	1	20	3	16
566243	Bacteria; Proteobacteria; Gammaproteobacteria; Enterobacteriales; Enterobacteriaceae	43	333	1	9	1	0	1	3	2	3	2	0	12	0	3	0	0	51	37	2	6	39	134	1	9	219	2	3	39	14
269814	Bacteria; Firmicutes; Clostridia; Clostridiales; Ruminococcaceae; Oscillospira	1	3	12	1	3	6	0	0	5	0	2	0	1	2	15	7	2	14	0	20	4	5	3	4	0	1	7	7	56	5
331737	Bacteria; Firmicutes; Clostridia; Clostridiales; Ruminococcaceae	4	0	6	0	2	1	1	0	3	1	1	0	4	5	9	2	3	2	0	1	10	4	1	1	3	2	0	0	0	0
262633	Bacteria; Firmicutes; Clostridia; Clostridiales; Lachnospiraceae; [Ruminococcus]; gnavus	0	0	0	4	0	0	0	1	0	8	0	0	9	3	0	0	0	0	0	1	0	0	0	0	0	8	4	2	65	59
356226	Bacteria; Bacteroidetes; Bacteroidia; Bacteroidales; S24-7	3	12	9	10	2	2	16	1	1	0	3	0	7	10	0	4	2	7	1	0	2	12	0	1	10	2	2	3	6	2
4405128	Bacteria; Cyanobacteria; 4C0d-2; YS2	0	10	7	26	31	37	1	2	17	3	0	9	1	1	1	8	4	5	2	0	4	6	8	0	4	2	1	0	14	10
930014	Bacteria; Proteobacteria; Alphaproteobacteria; Rhizobiales; Brucellaceae; Pseudochrobactrum	1	0	1	1	1	6	0	0	0	3	3	3	2	4	3	1	0	0	0	1	0	2	0	0	0	0	0	0	0	0
164904	Bacteria; Firmicutes; Bacilli; Bacillales; Planococcaceae	2	12	0	1	2	0	2	0	52	8	1	3	1	4	1	0	0	0	0	1	0	0	1	1	0	0	0	1	2	0
344527	Bacteria; Firmicutes; Clostridia; Clostridiales; Ruminococcaceae	2	14	3	2	2	3	1	0	3	0	0	1	5	9	4	6	0	3	4	0	3	2	5	0	1	2	1	2	6	2
4414257	Bacteria; Firmicutes; Bacilli; Lactobacillales; Lactobacillaceae; Lactobacillus	1	4	1	2	4	0	9	2	1	5	0	6	1	1	3	1	2	0	3	3	1	3	1	0	8	13	2	6	2	1
264585	Bacteria; Firmicutes; Clostridia; Clostridiales; Ruminococcaceae; Oscillospira	5	0	3	0	3	4	0	1	4	0	2	0	5	2	10	1	3	1	1	1	2	7	4	2	1	0	7	7	7	3
328905	Bacteria; Firmicutes; Clostridia; Clostridiales; Ruminococcaceae; Oscillospira	1	1	1	1	7	0	0	0	1	1	1	0	9	3	5	13	2	6	0	4	1	1	5	0	3	1	2	0	17	4
271804	Bacteria; Firmicutes; Clostridia; Clostridiales; Lachnospiraceae	0	0	0	1	0	0	0	0	0	0	5	0	3	5	6	0	0	0	0	0	0	0	0	0	0	0	0	0	0	0
827592	Bacteria; Firmicutes; Clostridia; Clostridiales; Ruminococcaceae; Ruminococcus	2	1	9	2	1	0	0	1	1	0	0	0	0	8	11	0	9	1	2	3	123	0	13	3	7	15	4	0	5	40
274521	Bacteria; Firmicutes; Clostridia; Clostridiales	23	25	4	11	12	2	1	7	8	2	2	0	4	7	4	3	9	5	5	3	16	16	13	25	23	0	21	1	3	1
276592	Bacteria; Firmicutes; Clostridia; Clostridiales	10	2	5	2	2	2	1	0	1	3	2	0	5	7	2	7	1	5	0	5	4	9	2	2	5	2	6	7	0	6
4429553	Bacteria; Firmicutes; Bacilli; Lactobacillales; Lactobacillaceae	6	0	4	5	1	5	15	2	5	2	2	5	2	3	2	2	8	3	3	8	0	3	3	4	2	18	3	6	4	3
262527	Bacteria; Firmicutes; Clostridia; Clostridiales	2	5	6	0	11	0	1	0	0	0	8	0	4	0	6	1	2	5	0	7	5	1	4	19	2	0	1	0	1	1
264134	Bacteria; Firmicutes; Clostridia; Clostridiales	4	6	5	5	4	1	3	0	2	1	1	0	6	4	6	1	10	7	1	4	8	6	14	0	2	1	0	1	0	1
260018	Bacteria; Firmicutes; Clostridia; Clostridiales	0	5	0	0	0	0	0	1	0	3	1	0	3	8	3	0	1	3	0	0	8	0	0	9	1	0	0	0	0	0
585880	Bacteria; Firmicutes; Clostridia; Clostridiales	9	0	0	2	0	0	0	2	3	0	0	3	12	0	1	0	0	1	0	0	0	0	1	4	2	0	1	0	0	0
4407190	Bacteria; Firmicutes; Clostridia; Clostridiales	11	1	0	6	3	2	3	3	1	0	2	1	2	6	6	39	15	7	0	10	7	20	1	1	9	5	3	6	62	5
326964	Bacteria; Firmicutes; Clostridia; Clostridiales	1	1	1	0	0	1	2	2	0	0	2	0	10	2	3	2	3	7	0	0	1	0	6	0	2	0	0	5	0	3
352612	Bacteria; Firmicutes; Clostridia; Clostridiales	9	2	3	5	37	17	5	9	4	0	2	0	4	2	9	13	9	16	1	4	11	12	8	9	21	3	27	44	22	16
349783	Bacteria; Firmicutes; Clostridia; Clostridiales; Ruminococcaceae; Oscillospira	1	1	1	0	2	0	0	1	0	0	3	0	5	2	7	1	1	4	0	1	3	2	4	0	11	1	1	1	12	6
276808	Bacteria; Firmicutes; Clostridia; Clostridiales	18	5	1	2	2	0	5	0	0	0	3	0	6	3	5	4	10	5	2	8	12	17	15	8	6	5	15	15	11	5
229683	Bacteria; Firmicutes; Clostridia; Clostridiales; Ruminococcaceae; Oscillospira	0	1	1	0	1	0	1	0	0	0	6	0	2	3	6	0	0	0	0	2	1	0	1	2	1	0	0	0	0	0
192878	Bacteria; Firmicutes; Clostridia; Clostridiales; Lachnospiraceae; Coprococcus	3	1	2	2	3	2	1	1	1	0	2	0	7	6	2	0	3	0	0	3	1	4	1	2	6	0	0	4	5	0
232658	Bacteria; Firmicutes; Clostridia; Clostridiales; Ruminococcaceae	9	4	8	2	2	2	4	0	2	2	2	0	6	5	2	3	2	2	2	2	0	1	4	1	5	0	4	3	10	0
260529	Bacteria; Firmicutes; Clostridia; Clostridiales; Lachnospiraceae; [Ruminococcus]; gnavus	0	0	0	0	0	0	0	0	0	14	0	0	0	1	2	0	0	0	0	0	0	1	0	0	0	0	0	0	1	0
4432841	Bacteria; Tenericutes; Mollicutes; RF39	0	0	0	0	0	0	0	0	0	17	0	0	0	0	0	0	0	5	0	0	0	0	3	0	0	0	6	0	0	0
3150250	Bacteria; Firmicutes; Clostridia; Clostridiales; Lachnospiraceae	6	9	2	9	6	3	5	1	5	0	1	1	5	3	6	43	2	9	0	10	5	5	2	4	2	0	13	6	46	14
318370	Bacteria; Firmicutes; Clostridia; Clostridiales; Ruminococcaceae	13	22	10	6	11	6	55	4	4	0	8	1	0	0	7	4	7	34	2	0	1	3	28	5	4	1	4	2	0	10
234054	Bacteria; Firmicutes; Clostridia; Clostridiales	2	0	0	6	0	0	0	0	15	7	3	1	4	0	1	4	101	8	3	69	0	2	0	0	6	0	1	0	5	0
416341	Bacteria; Firmicutes; Clostridia; Clostridiales; Lachnospiraceae	11	2	6	10	18	4	3	1	0	0	2	1	6	5	2	6	8	1	1	32	12	0	71	25	4	2	15	12	31	3
350314	Bacteria; Firmicutes; Clostridia; Clostridiales	0	0	0	1	22	0	0	0	0	0	0	0	2	1	13	0	0	3	0	0	0	0	6	15	0	0	0	0	3	1
351881	Bacteria; Firmicutes; Clostridia; Clostridiales; Lachnospiraceae	15	11	5	0	7	0	4	1	1	0	5	0	8	0	3	10	10	6	1	2	6	5	3	4	9	0	7	21	40	5
729559	Bacteria; Firmicutes; Clostridia; Clostridiales	18	0	0	0	1	1	0	0	0	0	5	0	8	1	2	0	1	0	0	0	0	0	0	7	0	0	0	0	0	0
194903	Bacteria; Firmicutes; Clostridia; Clostridiales; Lachnospiraceae	2	20	2	12	2	3	44	1	1	1	3	0	3	3	6	13	1	5	0	4	4	43	2	2	0	11	1	0	0	29
180105	Bacteria; Firmicutes; Clostridia; Clostridiales	35	37	17	4	0	0	4	0	0	0	12	2	0	1	0	0	0	11	2	0	0	0	9	96	0	0	20	50	57	0
1110253	Bacteria; Firmicutes; Clostridia; Clostridiales; Ruminococcaceae	1	9	0	0	0	3	0	0	0	0	0	0	6	9	1	21	2	12	0	20	5	7	0	0	0	10	40	29	64	22
263546	Bacteria; Firmicutes; Clostridia; Clostridiales; Ruminococcaceae; Oscillospira	0	0	12	2	30	0	25	1	1	2	0	1	0	1	11	8	0	0	1	0	0	0	40	0	1	5	27	23	27	11
274317	Bacteria; Firmicutes; Clostridia; Clostridiales; Lachnospiraceae; [Ruminococcus]; gnavus	3	0	1	0	0	0	0	0	0	1	10	1	1	0	2	1	0	1	1	0	1	0	1	3	0	0	2	0	52	0
178061	Bacteria; Firmicutes; Clostridia; Clostridiales	1	7	2	6	0	0	0	0	0	0	3	1	0	5	6	0	0	1	0	0	0	1	3	0	10	0	4	2	20	8
335256	Bacteria; Firmicutes; Bacilli; Lactobacillales; Streptococcaceae; Lactococcus; garvieae	63	6	7	8	7	18	18	7	5	6	1	4	1	0	1	3	5	2	5	5	3	9	15	10	10	11	9	6	16	10
356632	Bacteria; Firmicutes; Clostridia; Clostridiales; Ruminococcaceae; Oscillospira	34	5	26	1	1	5	22	1	11	0	1	0	11	1	2	92	8	20	1	22	8	9	69	8	9	0	15	13	32	4
339791	Bacteria; Firmicutes; Clostridia; Clostridiales; Lachnospiraceae; Coprococcus	22	0	5	1	3	0	4	0	0	0	0	0	0	1	14	10	1	24	4	5	5	6	0	11	5	2	11	3	13	7
331489	Bacteria; Actinobacteria; Actinobacteria; Actinomycetales; Nocardiaceae	0	0	0	0	2	5	0	0	30	4	1	2	3	3	1	0	0	0	1	0	0	0	0	1	1	0	0	0	0	0
261924	Bacteria; Firmicutes; Clostridia; Clostridiales; Ruminococcaceae; Ruminococcus	3	1	0	0	2	0	2	0	5	0	0	0	5	5	5	9	8	3	9	0	5	0	29	29	5	0	0	3	12	0
321353	Bacteria; Firmicutes; Clostridia; Clostridiales	0	0	0	0	107	20	0	1	2	0	0	0	9	6	0	0	20	0	0	13	0	0	0	0	0	0	3	1	3	0
1571092	Bacteria; Firmicutes; Clostridia; Clostridiales	10	1	2	28	0	2	0	0	0	10	0	0	1	1	3	5	29	8	9	21	1	47	0	0	11	0	0	0	0	0
322466	Bacteria; Firmicutes; Clostridia; Clostridiales	23	7	2	1	10	12	3	4	5	0	1	0	6	7	1	0	7	6	0	16	0	10	29	13	12	1	1	4	10	8
336817	Bacteria; Firmicutes; Clostridia; Clostridiales	2	6	3	3	4	0	21	3	5	0	5	0	1	5	4	0	5	10	0	2	14	8	5	11	5	1	0	0	6	3
4390359	Bacteria; Firmicutes; Bacilli; Bacillales; Planococcaceae; Lysinibacillus; boronitolerans	0	0	0	0	0	0	0	0	0	1	2	0	2	10	0	3	1	1	0	2	1	0	0	0	0	0	0	0	0	0
521318	Bacteria; Proteobacteria; Gammaproteobacteria; Pseudomonadales; Moraxellaceae; Acinetobacter; lwoffii	11	6	2	2	5	32	6	4	12	6	0	5	0	0	1	16	5	3	7	4	0	3	10	0	7	1	27	3	6	6
175706	Bacteria; Bacteroidetes; Bacteroidia; Bacteroidales; S24-7	4	7	4	2	2	1	0	3	2	3	5	1	3	2	0	5	0	4	2	3	1	7	3	0	6	3	18	3	1	20
200157	Bacteria; Firmicutes; Clostridia; Clostridiales; Lachnospiraceae	8	9	3	0	6	0	1	1	3	1	3	1	2	4	3	8	4	5	0	32	13	0	4	103	0	3	9	2	3	50
335887	Bacteria; Firmicutes; Bacilli; Lactobacillales; Leuconostocaceae; Leuconostoc	0	3	1	3	2	1	3	1	2	5	1	4	0	2	0	0	2	1	1	0	0	4	1	1	1	3	0	1	0	0
578016	Bacteria; Bacteroidetes; Bacteroidia; Bacteroidales; Porphyromonadaceae; Parabacteroides; distasonis	2	4	1	3	2	0	6	3	1	0	6	0	0	0	8	9	7	6	33	7	1	0	3	0	6	0	0	0	0	0
259506	Bacteria; Firmicutes; Clostridia; Clostridiales; Ruminococcaceae; Oscillospira	3	1	2	2	0	4	1	0	12	0	4	0	0	2	8	1	18	2	0	41	2	1	13	30	18	0	0	2	9	0
269586	Bacteria; Firmicutes; Clostridia; Clostridiales; Lachnospiraceae	1	1	0	0	2	0	1	0	0	0	1	0	3	4	6	4	0	2	0	7	1	0	1	0	3	1	1	0	4	4
193859	Bacteria; Bacteroidetes; Bacteroidia; Bacteroidales; Bacteroidaceae; Bacteroides	0	1	0	1	3	1	1	1	0	2	5	0	3	1	3	1	1	1	4	0	0	3	1	0	0	9	4	6	8	2
265030	Bacteria; Firmicutes; Clostridia; Clostridiales	5	4	1	1	1	0	1	3	1	0	1	2	1	6	3	0	6	20	0	10	4	13	6	8	3	1	0	3	3	3
263705	Bacteria; Firmicutes; Clostridia; Clostridiales; Peptococcaceae	3	26	49	3	23	4	11	10	0	7	1	0	2	3	1	22	18	34	5	8	17	35	9	22	18	9	15	69	73	11
271766	Bacteria; Firmicutes; Clostridia; Clostridiales	1	6	2	0	1	0	0	0	0	1	0	0	0	1	11	7	0	1	1	0	6	6	1	4	0	0	8	1	3	0
268542	Bacteria; Firmicutes; Clostridia; Clostridiales	3	4	1	2	1	0	0	0	1	0	1	0	6	2	4	1	0	1	0	2	3	2	0	3	0	0	0	1	1	0
276000	Bacteria; Firmicutes; Clostridia; Clostridiales	6	0	3	1	1	0	0	1	0	0	0	2	5	5	0	0	7	5	2	4	4	0	9	4	3	1	0	0	1	3
336398	Bacteria; Firmicutes; Clostridia; Clostridiales	0	0	1	0	8	0	0	0	0	0	5	0	1	0	7	0	0	0	0	0	1	0	4	6	0	0	0	0	0	0
350938	Bacteria; Proteobacteria; Alphaproteobacteria; Caulobacterales; Caulobacteraceae; Mycoplana	10	4	1	6	5	13	1	2	6	6	1	0	1	0	5	1	0	0	5	2	1	4	2	2	4	7	2	9	0	4
264534	Bacteria; Bacteroidetes; Bacteroidia; Bacteroidales; S24-7	12	11	7	13	2	2	2	12	280	0	0	0	0	4	9	0	0	23	7	0	1	1	0	0	0	0	0	0	3	1
283765	Bacteria; Actinobacteria; Actinobacteria; Actinomycetales; Micrococcaceae; Kocuria; rhizophila	0	0	1	3	1	3	4	2	3	4	1	2	1	4	0	0	1	1	1	2	0	0	0	1	1	0	0	1	2	2
4364237	Bacteria; Firmicutes; Clostridia; Clostridiales; Ruminococcaceae; Oscillospira	2	1	0	0	0	1	1	1	0	3	2	0	5	3	0	1	2	10	0	4	1	2	7	11	5	3	0	0	1	5
303414	Bacteria; Firmicutes; Clostridia; Clostridiales	23	36	4	4	12	36	4	7	10	0	0	0	0	6	7	16	8	25	6	14	15	27	49	26	17	1	21	10	8	9
177539	Bacteria; Bacteroidetes; Bacteroidia; Bacteroidales; Prevotellaceae	0	1	1	8	1	0	0	1	1	13	0	0	0	0	0	0	1	4	0	3	3	2	1	0	11	0	0	2	0	0
204088	Bacteria; Bacteroidetes; Bacteroidia; Bacteroidales; S24-7	1	0	0	0	0	0	0	0	0	11	1	0	0	1	0	2	1	0	0	0	0	1	0	0	0	0	3	0	1	1
529467	Bacteria; Actinobacteria; Actinobacteria; Actinomycetales; Micrococcaceae; Arthrobacter	0	1	0	0	0	4	0	1	18	1	0	1	7	2	1	0	0	2	2	2	0	0	0	0	0	0	0	0	0	0
320070	Bacteria; Firmicutes; Clostridia; Clostridiales; Ruminococcaceae; Ruminococcus	16	5	2	1	3	6	4	0	0	2	4	1	1	2	2	7	1	1	1	0	1	0	19	10	0	3	5	2	42	3
350741	Bacteria; Firmicutes; Clostridia; Clostridiales; Lachnospiraceae	37	36	13	5	3	0	5	0	0	0	10	1	0	1	0	0	4	8	2	0	2	0	3	108	0	0	39	61	74	0
572750	Bacteria; Proteobacteria; Gammaproteobacteria; Enterobacteriales; Enterobacteriaceae; Trabulsiella	0	0	0	0	0	1	0	0	0	2	2	4	0	1	1	0	0	0	0	0	0	0	0	0	0	2	1	0	0	0
309302	Bacteria; Firmicutes; Clostridia; Clostridiales; Ruminococcaceae; Oscillospira	17	42	0	0	0	0	0	1	0	0	3	0	3	1	5	0	7	0	0	24	0	0	0	1	0	0	2	0	0	0
4393892	Bacteria; Firmicutes; Clostridia; Clostridiales	17	17	0	15	0	4	24	2	11	0	1	0	2	2	7	92	7	188	10	28	94	203	48	5	19	0	33	9	0	2
1109362	Bacteria; Proteobacteria; Gammaproteobacteria; Enterobacteriales; Enterobacteriaceae	32	403	0	11	0	1	4	3	3	2	3	0	3	1	3	25	0	52	23	1	10	28	4	0	12	478	60	4	15	56
305803	Bacteria; Firmicutes; Clostridia; Clostridiales	0	1	1	0	1	0	0	0	0	0	0	0	3	6	3	0	0	1	0	1	9	1	8	0	4	0	0	0	0	0
269107	Bacteria; Firmicutes; Clostridia; Clostridiales; Lachnospiraceae; [Ruminococcus]; gnavus	3	2	0	0	0	0	4	2	0	2	5	0	1	3	1	1	3	2	1	0	0	1	0	1	4	0	1	1	2	1
258250	Bacteria; Firmicutes; Clostridia; Clostridiales	1	2	0	0	2	0	0	3	0	1	0	0	3	7	1	0	1	0	1	2	0	0	1	3	2	0	0	2	0	0
305880	Bacteria; Firmicutes; Clostridia; Clostridiales; Lachnospiraceae; [Ruminococcus]; gnavus	3	9	1	1	6	0	2	1	0	0	1	1	5	2	2	9	3	4	0	1	7	3	3	2	5	2	7	14	50	4
260553	Bacteria; Firmicutes; Clostridia; Clostridiales; Lachnospiraceae	4	5	5	0	8	0	2	1	0	0	4	1	2	2	2	2	1	9	2	30	15	0	4	104	1	0	4	2	0	3
316535	Bacteria; Firmicutes; Clostridia; Clostridiales	3	1	0	8	0	0	2	1	2	1	0	1	1	6	2	1	1	2	0	0	3	0	3	2	8	1	4	0	9	14
716006	Bacteria; Firmicutes; Bacilli; Lactobacillales; Streptococcaceae; Lactococcus	1	0	0	2	0	2	2	4	1	2	1	4	1	1	0	2	2	0	4	3	1	1	0	0	0	3	3	4	2	4
407215	Bacteria; Firmicutes; Bacilli; Lactobacillales; Lactobacillaceae; Lactobacillus; brevis	1	0	2	3	1	1	7	5	1	1	1	4	0	2	1	1	1	0	3	0	0	0	1	1	1	5	3	0	1	2
1109247	Bacteria; Proteobacteria; Gammaproteobacteria; Enterobacteriales; Enterobacteriaceae	56	485	0	27	4	3	4	8	2	2	0	0	9	0	0	27	1	81	45	2	9	55	76	1	12	974	128	19	111	93
206633	Bacteria; Bacteroidetes; Bacteroidia; Bacteroidales; S24-7	1	1	0	4	0	1	2	1	5	2	0	0	6	1	2	0	1	0	0	0	0	0	1	0	0	0	1	0	0	0
665703	Bacteria; Firmicutes; Clostridia; Clostridiales	0	0	0	0	0	0	0	0	0	11	0	0	0	0	0	0	0	0	0	0	0	0	0	0	0	0	0	0	0	0
579115	Bacteria; Proteobacteria; Gammaproteobacteria; Pseudomonadales; Moraxellaceae	2	0	3	3	0	2	0	0	0	0	11	0	0	0	0	0	0	0	0	5	0	0	0	2	0	0	1	2	0	2
175078	Bacteria; Firmicutes; Clostridia; Clostridiales	20	14	11	0	9	11	6	3	4	0	0	0	1	6	4	8	11	4	0	0	9	21	27	15	37	10	43	6	2	113
265503	Bacteria; Firmicutes; Clostridia; Clostridiales; Lachnospiraceae; [Ruminococcus]; gnavus	21	4	3	6	14	44	24	14	2	4	0	0	1	5	1	8	17	6	1	8	12	12	25	7	27	15	11	12	28	27
197463	Bacteria; Firmicutes; Clostridia; Clostridiales; Ruminococcaceae; Oscillospira	2	2	0	0	0	0	0	1	0	0	1	0	2	8	0	1	6	8	0	5	1	3	0	0	0	4	1	5	7	4
4413327	Bacteria; Firmicutes; Bacilli; Lactobacillales; Lactobacillaceae	0	0	1	1	2	3	2	1	0	2	0	5	0	1	0	0	0	1	3	1	1	0	0	2	1	1	2	1	1	3
4326573	Bacteria; Firmicutes; Bacilli; Lactobacillales; Leuconostocaceae; Weissella; viridescens	0	2	5	1	4	0	9	3	3	2	0	3	2	2	0	2	1	0	4	3	0	2	1	0	2	2	0	2	2	2
343442	Bacteria; Firmicutes; Clostridia; Clostridiales	2	8	2	3	20	0	23	0	1	0	0	1	5	3	1	16	4	9	4	44	13	1	26	8	0	2	18	9	15	1
343183	Bacteria; Firmicutes; Clostridia; Clostridiales	0	11	36	0	78	0	2	0	0	0	0	1	3	3	3	1	5	0	0	4	5	1	0	0	0	2	5	9	0	20
254021	Bacteria; Firmicutes; Bacilli; Lactobacillales; Leuconostocaceae; Leuconostoc	0	0	0	1	0	1	3	2	0	0	1	4	1	1	1	0	3	0	1	0	1	0	0	0	1	4	1	3	1	2
275616	Bacteria; Firmicutes; Clostridia; Clostridiales; Ruminococcaceae; Oscillospira	22	21	15	8	14	1	5	6	5	0	0	2	4	3	0	0	6	20	0	17	14	3	2	18	16	2	2	45	1	1
312145	Bacteria; Firmicutes; Clostridia; Clostridiales	1	4	1	1	3	1	0	1	0	0	4	0	1	0	5	0	2	10	1	1	2	19	4	1	0	0	4	0	2	1
38278	Bacteria; Bacteroidetes; Bacteroidia; Bacteroidales; S24-7	1	3	2	3	3	1	2	1	2	1	4	0	3	0	2	0	1	1	1	0	0	0	0	0	0	0	0	0	0	0
199307	Bacteria; Firmicutes; Clostridia; Clostridiales; Ruminococcaceae	11	19	10	3	4	0	16	3	3	1	1	0	1	2	5	22	0	15	0	1	13	5	3	5	8	5	13	22	11	5
511510	Bacteria; Firmicutes; Clostridia; Clostridiales	5	1	0	1	0	11	1	0	2	2	1	0	1	3	3	0	1	1	0	0	1	0	2	1	0	0	0	0	1	0
4480176	Bacteria; Firmicutes; Clostridia; Clostridiales	2	2	4	0	0	1	4	0	15	3	1	0	2	3	1	5	0	11	2	1	2	0	8	1	3	1	0	0	0	0
170328	Bacteria; Firmicutes; Erysipelotrichi; Erysipelotrichales; Erysipelotrichaceae	0	0	0	0	0	0	0	0	0	0	10	0	0	0	0	0	0	0	0	0	0	0	0	0	0	0	0	0	0	0
687792	Bacteria; Proteobacteria; Gammaproteobacteria; Enterobacteriales; Enterobacteriaceae; Trabulsiella	0	0	0	0	0	0	0	0	0	2	1	3	1	0	1	0	0	3	0	0	0	0	0	0	0	9	0	0	0	0
322839	Bacteria; Firmicutes; Clostridia; Clostridiales	1	0	0	0	0	1	2	0	0	0	2	1	6	0	0	0	0	3	0	1	0	0	4	1	7	0	0	0	0	2
355822	Bacteria; Firmicutes; Clostridia; Clostridiales; Lachnospiraceae	1	12	4	4	2	3	2	3	0	0	1	1	3	1	3	10	4	19	1	6	14	6	12	0	14	1	3	0	0	4
174757	Bacteria; Bacteroidetes; Bacteroidia; Bacteroidales; S24-7	0	0	0	3	2	2	0	1	2	1	1	1	3	1	2	1	0	0	0	1	1	0	1	0	0	0	0	0	1	1
727945	Bacteria; Firmicutes; Clostridia; Clostridiales; Eubacteriaceae; Anaerofustis	4	4	0	0	2	5	3	0	2	1	1	1	3	3	0	1	0	1	0	0	0	2	5	1	1	0	3	1	2	3
276050	Bacteria; Firmicutes; Clostridia; Clostridiales	9	3	7	0	2	15	0	6	0	0	0	1	2	5	1	15	126	208	4	256	67	17	47	24	107	0	220	72	80	0
274021	Bacteria; Firmicutes; Clostridia; Clostridiales; Lachnospiraceae	0	0	0	0	0	0	0	0	0	0	0	0	0	0	9	0	0	0	0	0	0	0	0	0	0	0	0	0	0	0
4451152	Bacteria; Bacteroidetes; Bacteroidia; Bacteroidales; Bacteroidaceae; Bacteroides	0	0	18	1	0	0	0	0	0	0	0	0	7	1	1	0	17	0	13	12	0	0	0	9	5	0	2	0	0	0
329712	Bacteria; Firmicutes; Clostridia; Clostridiales	1	5	3	2	6	2	1	0	0	0	0	0	6	1	2	5	0	5	1	2	20	6	1	4	11	1	10	10	18	3
330064	Bacteria; Firmicutes; Clostridia; Clostridiales	0	3	1	1	0	0	0	0	0	0	1	0	0	0	8	0	0	0	0	10	0	0	0	0	0	0	6	4	0	0
219439	Bacteria; Proteobacteria; Gammaproteobacteria; Xanthomonadales; Xanthomonadaceae	4	0	4	1	1	5	1	0	0	2	0	2	1	2	1	2	0	0	2	4	0	0	0	1	1	6	0	2	2	2
263876	Bacteria; Firmicutes; Clostridia; Clostridiales	0	0	0	0	0	0	0	12	0	0	0	0	7	2	0	0	3	0	0	0	7	0	0	38	9	0	0	0	0	0
339886	Bacteria; Firmicutes; Clostridia; Clostridiales	0	1	0	0	0	4	1	0	0	0	2	0	6	1	0	1	0	0	0	2	1	4	0	4	2	1	2	4	5	0
331782	Bacteria; Firmicutes; Clostridia; Clostridiales	1	2	1	1	3	5	0	1	0	0	0	0	4	2	3	6	1	0	0	3	0	2	5	2	3	0	2	1	8	2
334602	Bacteria; Firmicutes; Clostridia; Clostridiales	0	0	0	0	2	0	0	0	4	0	0	0	5	3	1	0	0	0	1	0	1	0	0	0	0	0	2	2	5	0
248902	Bacteria; Firmicutes; Bacilli; Turicibacterales; Turicibacteraceae; Turicibacter	2	6	1	6	3	13	6	6	107	6	2	0	1	0	0	0	0	2	3	2	1	3	0	1	1	0	0	0	0	3
268837	Bacteria; Firmicutes; Clostridia; Clostridiales	1	0	0	0	0	0	0	0	0	0	9	0	0	0	0	0	0	0	0	0	0	0	0	0	0	0	0	0	1	0
197074	Bacteria; Bacteroidetes; Bacteroidia; Bacteroidales; S24-7	2	1	1	5	2	1	3	0	1	1	1	0	1	4	2	3	0	0	2	1	0	2	0	0	3	0	4	0	3	1
185483	Bacteria; Firmicutes; Clostridia; Clostridiales	1	1	1	1	5	0	1	1	6	1	1	0	1	4	2	0	1	2	0	0	4	2	2	1	1	0	0	2	1	0
271443	Bacteria; Firmicutes; Clostridia; Clostridiales	5	0	1	1	1	1	0	0	1	0	0	0	1	5	3	0	0	0	1	1	1	1	1	3	1	0	0	0	1	1
338133	Bacteria; Firmicutes; Clostridia; Clostridiales; Ruminococcaceae; Oscillospira	0	1	2	0	0	0	0	0	1	0	0	0	2	6	1	0	1	2	0	2	1	1	0	1	1	0	3	1	5	0
346085	Bacteria; Proteobacteria; Alphaproteobacteria; Caulobacterales; Caulobacteraceae; Brevundimonas; diminuta	2	0	0	0	1	2	0	0	1	1	0	1	4	0	2	0	2	0	1	3	1	1	2	0	2	6	0	1	0	2
259266	Bacteria; Firmicutes; Erysipelotrichi; Erysipelotrichales; Erysipelotrichaceae	0	0	0	0	0	0	0	0	3	0	1	1	4	0	2	0	0	0	0	0	0	0	6	0	0	1	0	0	2	0
4469032	Bacteria; Firmicutes; Bacilli; Lactobacillales	0	2	0	0	1	3	1	1	0	2	1	3	0	1	0	0	0	0	1	0	0	0	0	0	0	0	0	5	0	1
177427	Bacteria; Bacteroidetes; Bacteroidia; Bacteroidales; S24-7	5	3	6	27	1	29	7	0	11	0	0	1	0	4	3	0	15	9	5	13	10	8	0	0	5	0	2	0	10	0
260859	Bacteria; Firmicutes; Clostridia; Clostridiales; Ruminococcaceae	0	0	8	0	15	5	0	0	15	0	0	2	5	0	0	0	0	0	0	1	5	3	11	0	0	0	0	0	0	0
194670	Bacteria; Bacteroidetes; Bacteroidia; Bacteroidales; Bacteroidaceae; Bacteroides	0	0	23	0	0	0	0	0	0	0	0	0	7	0	1	0	18	0	13	30	0	0	0	6	14	0	0	0	0	0
289261	Bacteria; Proteobacteria; Gammaproteobacteria; Enterobacteriales; Enterobacteriaceae	6	156	1	5	0	0	1	0	1	2	1	0	4	0	1	0	0	16	8	1	2	4	58	0	2	69	1	0	18	2
349809	Bacteria; Bacteroidetes; Bacteroidia; Bacteroidales; Bacteroidaceae; Bacteroides	1	9	0	2	2	1	3	1	1	0	2	0	0	0	6	0	8	5	18	2	1	0	4	2	5	0	0	0	0	0
272905	Bacteria; Firmicutes; Clostridia; Clostridiales	8	5	0	0	3	1	0	0	2	0	0	0	4	2	2	4	1	2	0	3	9	3	1	6	3	0	5	2	1	3
322059	Bacteria; Bacteroidetes; Bacteroidia; Bacteroidales; S24-7	3	1	2	2	2	1	1	0	2	0	3	0	0	0	5	0	0	2	0	0	1	0	3	0	0	1	3	0	0	2
269068	Bacteria; Firmicutes; Clostridia; Clostridiales	8	17	0	0	19	0	0	0	2	0	1	0	1	2	4	0	7	0	0	4	10	0	5	0	1	0	1	2	1	0
165046	Bacteria; Firmicutes; Clostridia; Clostridiales; Ruminococcaceae; Oscillospira	8	7	3	2	1	0	0	0	4	1	2	0	0	1	4	0	0	2	0	0	1	11	4	3	1	1	0	0	0	0
272428	Bacteria; Firmicutes; Clostridia; Clostridiales; Ruminococcaceae	19	12	3	2	1	5	0	2	8	1	1	0	3	2	1	5	1	6	2	3	9	2	13	0	0	0	3	8	11	6
259271	Bacteria; Firmicutes; Clostridia; Clostridiales; Ruminococcaceae; Oscillospira	0	0	0	0	0	0	2	0	0	0	2	0	3	2	1	0	0	0	0	1	0	0	4	0	0	0	0	0	0	0
324884	Bacteria; Firmicutes; Clostridia; Clostridiales; Lachnospiraceae	1	2	0	3	2	0	4	1	0	0	0	0	2	3	3	1	0	4	0	0	1	2	0	1	1	2	0	0	0	1
324567	Bacteria; Firmicutes; Clostridia; Clostridiales	2	0	0	0	5	0	0	0	0	0	0	0	1	3	4	0	0	0	0	0	0	1	0	13	1	0	0	0	0	0
355097	Bacteria; Firmicutes; Clostridia; Clostridiales	1	9	42	1	36	7	0	2	8	0	0	0	0	3	5	12	5	0	0	5	4	0	2	0	24	0	0	0	18	0
205160	Bacteria; Bacteroidetes; Bacteroidia; Bacteroidales; S24-7	0	0	0	0	0	0	0	0	0	2	5	0	0	0	1	1	0	0	0	0	0	0	2	0	0	0	2	0	0	1
573409	Bacteria; Proteobacteria; Gammaproteobacteria; Pseudomonadales; Pseudomonadaceae	0	0	0	0	0	0	0	0	0	8	0	0	0	0	0	0	0	0	0	0	0	0	0	1	0	0	0	0	1	0
621700	Bacteria; Firmicutes; Clostridia; Clostridiales	0	2	1	0	0	0	0	0	0	5	3	0	0	0	0	0	0	0	1	0	0	1	0	0	0	0	0	0	0	0
179037	Bacteria; Firmicutes; Clostridia; Clostridiales	0	0	0	0	0	0	0	0	0	2	0	0	0	3	3	2	0	0	0	1	0	0	0	0	0	0	0	0	0	0
275305	Bacteria; Firmicutes; Clostridia; Clostridiales	7	0	0	0	0	0	0	1	0	0	6	0	0	2	0	0	0	0	1	0	0	0	0	0	0	0	0	0	0	0
261315	Bacteria; Firmicutes; Clostridia; Clostridiales	2	3	0	0	2	0	0	0	2	2	0	0	1	5	0	0	1	1	0	0	3	3	0	2	0	0	1	1	1	0
188137	Bacteria; Firmicutes; Clostridia; Clostridiales; Lachnospiraceae	2	0	0	0	0	7	4	0	0	0	0	0	0	6	2	18	0	2	0	0	1	0	5	0	0	0	1	0	0	0
255034	Bacteria; Firmicutes; Clostridia; Clostridiales; Peptostreptococcaceae	0	0	0	0	1	2	1	2	2	2	0	3	1	0	0	0	2	1	1	1	0	0	0	0	0	4	0	2	0	2
275293	Bacteria; Firmicutes; Clostridia; Clostridiales	3	13	15	5	25	7	0	0	23	0	0	1	2	0	4	8	2	16	0	5	19	15	66	292	3	0	6	0	17	1
511475	Bacteria; Firmicutes; Bacilli; Lactobacillales; Streptococcaceae; Streptococcus	0	1	0	0	0	0	3	0	0	1	0	1	5	0	0	0	0	1	1	0	0	0	4	0	0	0	0	0	0	0
91557	Bacteria; Proteobacteria; Gammaproteobacteria; Enterobacteriales; Enterobacteriaceae	0	0	0	0	0	0	0	0	0	1	1	3	0	1	0	0	0	0	0	0	0	0	0	0	0	1	0	0	0	1
815715	Bacteria; Proteobacteria; Gammaproteobacteria; Pseudomonadales; Moraxellaceae; Acinetobacter; lwoffii	10	3	0	2	6	7	9	6	4	4	0	1	0	0	2	0	3	4	4	1	0	1	6	1	0	0	0	1	0	0
310491	Bacteria; Firmicutes; Clostridia; Clostridiales; Lachnospiraceae	21	47	11	17	57	26	15	7	17	1	2	1	2	1	0	32	2	6	3	4	9	9	7	7	7	6	48	46	38	15
547181	Bacteria; Bacteroidetes; Flavobacteriia; Flavobacteriales; [Weeksellaceae]; Wautersiella	2	5	0	1	1	21	6	5	2	4	0	1	0	1	1	2	4	2	3	3	1	3	1	5	5	2	10	1	1	4
277349	Bacteria; Firmicutes; Clostridia; Clostridiales; Lachnospiraceae	14	0	22	0	0	3817	44	4	1	0	0	4	0	1	0	276	3	3	0	1	17	0	4	85	508	38	16	10	9	355
259434	Bacteria; Firmicutes; Clostridia; Clostridiales; Lachnospiraceae	7	8	1	1	1	6	3	0	1	0	0	0	0	0	7	38	0	2	1	3	4	15	0	2	14	15	39	5	84	24
273364	Bacteria; Firmicutes; Clostridia; Clostridiales	0	0	0	0	1	0	1	0	0	0	0	0	0	0	7	0	1	0	0	0	1	0	0	0	2	0	1	0	0	0
60345	Bacteria; Proteobacteria; Gammaproteobacteria; Pseudomonadales; Moraxellaceae; Acinetobacter	1	1	0	0	0	10	0	0	0	0	0	0	0	0	7	0	0	0	0	1	0	0	0	0	0	0	0	0	0	1
827195	Bacteria; Firmicutes; Clostridia; Clostridiales	2	1	6	0	0	1	6	0	0	0	0	0	6	1	0	0	2	4	0	0	3	1	0	0	4	0	0	0	0	0
199354	Bacteria; Bacteroidetes; Bacteroidia; Bacteroidales; [Barnesiellaceae]	1	0	13	0	0	0	0	0	0	0	0	0	5	1	1	0	19	0	14	11	0	0	0	1	3	0	0	0	0	0
231021	Bacteria; Firmicutes; Clostridia; Clostridiales; Ruminococcaceae; Ruminococcus	1	2	2	2	1	4	0	0	0	0	0	0	4	1	2	0	3	5	0	6	6	2	1	6	9	0	2	8	2	8
192408	Bacteria; Firmicutes; Clostridia; Clostridiales	1	2	0	1	3	0	0	2	0	0	1	0	0	0	6	0	2	3	0	1	2	13	1	0	0	1	2	1	5	0
345575	Bacteria; Firmicutes; Bacilli; Lactobacillales; Streptococcaceae; Lactococcus	5	2	2	4	1	0	3	1	1	2	0	2	0	2	0	2	1	4	1	2	1	3	1	0	4	5	2	3	1	2
177313	Bacteria; Bacteroidetes; Bacteroidia; Bacteroidales; Porphyromonadaceae; Parabacteroides; distasonis	1	4	0	1	2	0	1	0	1	0	2	0	0	0	5	0	1	8	9	0	0	0	5	0	0	0	0	0	0	0
194656	Bacteria; Firmicutes; Clostridia; Clostridiales	3	2	2	0	0	0	0	0	0	0	1	0	3	1	2	4	2	3	0	3	2	0	0	2	4	0	0	2	6	2
326567	Bacteria; Firmicutes; Clostridia; Clostridiales	6	6	1	2	1	0	1	4	3	0	1	0	3	1	2	0	2	5	0	0	2	3	2	3	0	0	1	1	1	0
228140	Bacteria; Firmicutes; Clostridia; Clostridiales; [Mogibacteriaceae]	0	1	3	0	0	5	1	1	0	1	1	0	3	1	1	0	1	0	1	2	0	0	1	1	2	1	1	0	0	1
261572	Bacteria; Firmicutes; Clostridia; Clostridiales; [Mogibacteriaceae]	0	0	4	1	1	0	2	0	1	2	0	0	2	1	2	0	0	0	0	0	0	0	1	0	0	0	1	0	1	0
175904	Bacteria; Bacteroidetes; Sphingobacteriia; Sphingobacteriales; Sphingobacteriaceae; Sphingobacterium; faecium	1	1	1	0	4	15	3	4	3	5	0	0	1	0	1	2	1	1	2	0	0	2	1	2	4	0	6	3	1	2
309480	Bacteria; Firmicutes; Clostridia; Clostridiales; Lachnospiraceae	0	1	1	2	0	2	2	1	0	1	2	0	2	2	0	0	0	2	2	0	1	1	1	0	0	1	0	0	0	2
194628	Bacteria; Firmicutes; Clostridia; Clostridiales	43	0	0	0	0	0	0	0	0	0	4	0	1	2	0	0	0	0	0	0	0	0	2	0	0	0	0	0	0	0
264352	Bacteria; Bacteroidetes; Bacteroidia; Bacteroidales; S24-7	0	0	0	2	0	0	0	0	0	3	3	0	0	1	0	1	0	0	0	0	0	1	0	0	0	0	0	0	1	0
346719	Bacteria; Firmicutes; Clostridia; Clostridiales	3	3	6	2	0	0	1	1	1	0	0	0	0	5	2	5	0	2	0	1	1	1	2	0	4	0	0	0	12	3
273084	Bacteria; Firmicutes; Clostridia; Clostridiales	0	0	0	0	9	0	0	0	1	0	1	0	0	5	1	0	0	1	3	0	0	1	0	3	2	0	0	9	103	1
248053	Bacteria; Firmicutes; Bacilli; Lactobacillales; Lactobacillaceae; Lactobacillus	3	1	0	0	0	3	0	0	1	0	1	1	4	0	0	0	2	0	1	0	1	0	0	0	1	0	2	0	1	0
743911	Bacteria; Firmicutes; Clostridia; Clostridiales; Lachnospiraceae	0	0	0	0	0	0	0	0	0	0	0	1	0	0	5	0	0	0	0	0	0	0	0	0	0	0	0	0	0	0
211743	Bacteria; Bacteroidetes; Bacteroidia; Bacteroidales; S24-7	1	2	0	19	0	8	11	1	7	0	0	1	0	1	4	0	6	12	2	3	5	9	0	0	1	0	0	0	3	1
695452	Bacteria; Actinobacteria; Actinobacteria; Actinomycetales; Microbacteriaceae	1	0	2	1	0	0	3	0	0	1	0	1	2	1	1	0	0	0	1	0	1	0	0	0	2	2	0	0	0	2
187623	Bacteria; Bacteroidetes; Bacteroidia; Bacteroidales; Bacteroidaceae; Bacteroides; ovatus	2	0	1	3	0	0	0	0	0	0	4	1	0	0	1	0	1	0	0	2	0	2	0	0	0	0	1	0	0	0
1070477	Bacteria; Bacteroidetes; Sphingobacteriia; Sphingobacteriales; Sphingobacteriaceae; Sphingobacterium	0	0	0	0	0	5	0	1	2	4	1	1	0	0	0	2	0	0	3	0	0	0	0	1	3	0	0	1	0	1
433676	Bacteria; Firmicutes; Bacilli; Lactobacillales; Lactobacillaceae; Lactobacillus; reuteri	5	0	1	2	0	5	5	0	0	0	0	1	0	5	0	2	1	0	0	0	3	1	1	60	0	0	2	0	2	0
561839	Bacteria; Firmicutes; Bacilli; Bacillales; [Exiguobacteraceae]; Exiguobacterium	0	0	1	2	0	0	1	1	1	0	1	2	0	0	2	1	0	0	0	2	0	1	0	0	0	0	0	1	0	0
4384044	Bacteria; Firmicutes; Bacilli; Lactobacillales; Streptococcaceae; Streptococcus	0	0	3	1	1	2	6	0	0	2	0	2	0	0	1	0	0	1	1	2	1	0	2	0	1	3	1	2	1	0
183321	Bacteria; Bacteroidetes; Bacteroidia; Bacteroidales; Prevotellaceae; Prevotella	0	0	0	2	2	0	2	2	0	2	1	2	0	0	0	0	0	1	0	1	0	1	0	0	1	0	1	0	0	1
590982	Bacteria; Firmicutes; Bacilli; Lactobacillales; Enterococcaceae; Enterococcus	0	2	0	0	1	0	1	2	1	1	0	2	0	1	1	0	0	0	2	1	0	0	1	0	2	0	0	0	0	0
336710	Bacteria; Bacteroidetes; Bacteroidia; Bacteroidales; Bacteroidaceae; Bacteroides	0	0	2	0	0	0	0	0	0	0	0	0	4	0	2	0	4	0	6	8	0	0	0	0	2	0	0	0	0	0
277224	Bacteria; Firmicutes; Clostridia; Clostridiales	0	2	0	0	55	26	0	12	0	0	0	0	0	0	6	0	3	0	11	13	18	0	36	0	12	0	61	49	12	0
349310	Bacteria; Firmicutes; Clostridia; Clostridiales	6	24	33	0	0	0	0	12	1	0	0	0	0	0	6	0	0	0	0	0	1	2	0	0	0	0	4	0	0	3
229449	Bacteria; Firmicutes; Clostridia; Clostridiales	2	1	4	8	6	12	0	3	11	1	0	0	0	0	5	11	8	5	0	20	1	0	4	5	2	0	0	0	3	0
262631	Bacteria; Firmicutes; Clostridia; Clostridiales; Ruminococcaceae	0	0	2	0	0	1	1	4	0	0	2	0	4	0	0	0	0	0	0	0	2	0	1	14	13	0	0	0	0	2
511229	Bacteria; Firmicutes; Clostridia; Clostridiales	1	3	0	2	0	1	3	0	5	1	1	0	3	0	1	0	0	0	0	4	0	0	1	0	0	0	0	0	0	0
318818	Bacteria; Firmicutes; Clostridia; Clostridiales	1	0	1	0	11	0	0	0	0	0	0	0	2	1	3	0	0	1	0	0	2	0	2	2	1	0	0	0	2	1
258626	Bacteria; Firmicutes; Clostridia; Clostridiales; Lachnospiraceae	1	0	0	0	0	1	0	8	0	0	1	0	3	1	1	10	1	0	0	0	7	0	0	35	15	0	0	0	0	1
4390755	Bacteria; Tenericutes; Mollicutes; Anaeroplasmatales; Anaeroplasmataceae; Anaeroplasma	9	7	13	5	0	2	0	0	0	3	0	0	2	0	1	0	9	2	0	13	1	0	0	0	1	1	0	0	0	0
258728	Bacteria; Firmicutes; Clostridia; Clostridiales; Ruminococcaceae; Oscillospira	4	0	1	0	1	0	0	0	1	1	2	0	1	0	2	1	0	1	1	2	0	1	3	0	1	0	0	1	0	3
268720	Bacteria; Firmicutes; Clostridia; Clostridiales; Ruminococcaceae; Ruminococcus	9	24	5	31	4	0	1	10	7	2	0	0	3	1	0	0	6	2	3	7	7	2	22	0	9	2	0	1	7	5
178735	Bacteria; Actinobacteria; Coriobacteriia; Coriobacteriales; Coriobacteriaceae; Adlercreutzia	2	0	1	0	0	0	0	0	0	1	0	0	3	2	0	0	0	0	0	1	0	0	2	0	1	0	0	1	0	0
1902400	Bacteria; Firmicutes; Clostridia; Clostridiales; Lachnospiraceae	1	1	2	1	2	0	0	1	0	0	1	0	3	2	0	1	4	4	0	0	0	0	2	0	2	0	0	1	8	0
304897	Bacteria; Firmicutes; Clostridia; Clostridiales	0	0	0	0	1	0	0	0	0	0	1	0	3	2	0	0	0	0	0	1	2	0	0	0	1	0	0	0	0	0
331786	Bacteria; Firmicutes; Clostridia; Clostridiales	26	30	64	5	4	2	81	36	8	0	1	0	2	2	1	10	26	14	4	2	19	13	4	199	13	5	12	2	27	12
238570	Bacteria; Bacteroidetes; Bacteroidia; Bacteroidales; S24-7	0	1	0	0	0	0	0	0	0	2	3	0	1	0	0	0	0	1	0	0	0	0	0	0	0	0	0	0	0	1
274619	Bacteria; Firmicutes; Clostridia; Clostridiales; Christensenellaceae	1	2	0	1	0	10	1	0	0	0	1	0	1	2	2	11	1	1	0	3	0	2	1	0	4	1	23	3	3	7
191318	Bacteria; Firmicutes; Clostridia; Clostridiales	34	0	0	0	0	0	0	0	0	0	5	0	1	0	0	0	0	0	0	0	0	0	0	0	0	0	0	0	0	0
186981	Bacteria; Bacteroidetes; Bacteroidia; Bacteroidales; [Barnesiellaceae]	3	5	1	0	0	0	0	1	0	0	5	0	0	0	1	0	7	0	1	1	0	3	0	1	0	0	0	0	0	0
4484382	Bacteria; Firmicutes; Clostridia; Clostridiales; Ruminococcaceae; Oscillospira	1	1	0	0	1	0	3	0	3	1	1	0	1	2	1	0	0	2	0	0	2	1	1	0	1	0	0	6	0	0
277442	Bacteria; Firmicutes; Clostridia; Clostridiales	2	2	2	3	5	1	1	1	2	0	0	0	0	3	3	1	0	6	0	0	0	0	6	0	1	0	0	1	4	1
327900	Bacteria; Firmicutes; Clostridia; Clostridiales; Ruminococcaceae; Ruminococcus	0	0	0	0	0	0	0	0	0	0	0	0	0	3	3	1	1	0	0	1	0	0	0	0	0	0	0	0	0	0
3694599	Bacteria; Firmicutes; Clostridia; Clostridiales	3	1	1	0	0	0	1	2	0	0	2	0	0	2	2	4	0	9	1	0	5	2	0	1	1	1	0	5	0	1
272111	Bacteria; Firmicutes; Clostridia; Clostridiales	12	1	6	16	3	0	2	4	4	0	0	0	2	4	0	2	1	9	1	2	0	3	4	4	4	1	9	1	0	3
356148	Bacteria; Firmicutes; Clostridia; Clostridiales; Lachnospiraceae	4	0	1	2	0	0	0	0	0	1	1	0	0	4	0	2	0	1	0	0	2	0	0	3	1	1	4	0	0	3
5158	Bacteria; Proteobacteria; Alphaproteobacteria; Rhizobiales; Phyllobacteriaceae; Phyllobacterium	0	1	0	2	2	4	1	0	0	1	0	3	0	0	0	0	0	0	0	0	0	0	1	0	3	0	0	1	0	1
1580377	Bacteria; Firmicutes; Bacilli; Bacillales; Bacillaceae; Anoxybacillus; kestanbolensis	2	0	0	0	0	1	1	1	0	0	0	3	0	1	0	0	0	0	1	1	2	2	0	0	0	4	0	1	2	0
4345268	Bacteria; Firmicutes; Clostridia; Clostridiales; Lachnospiraceae	2	0	0	3	1	4	0	2	0	0	0	1	0	0	4	1	0	1	0	0	2	1	0	1	0	0	6	3	9	0
568617	Bacteria; Proteobacteria; Alphaproteobacteria; Rhodospirillales; Rhodospirillaceae	1	4	0	6	3	7	0	0	0	3	0	1	0	0	1	0	0	0	2	0	1	1	1	0	1	1	1	3	0	2
396109	Bacteria; Bacteroidetes; Flavobacteriia; Flavobacteriales; [Weeksellaceae]; Cloacibacterium	3	0	2	3	0	37	1	2	0	3	0	1	0	1	0	0	3	0	1	2	0	2	0	1	1	1	4	12	14	1
182033	Bacteria; Firmicutes; Clostridia; Clostridiales; Ruminococcaceae; Oscillospira	0	1	4	0	4	0	4	1	0	0	0	1	1	3	0	1	0	0	0	0	1	5	1	1	0	0	0	0	0	1
537664	Bacteria; Proteobacteria; Alphaproteobacteria; Rhizobiales	0	0	1	0	0	2	0	0	0	1	0	2	0	0	1	0	4	0	0	0	0	0	1	0	2	0	0	1	1	0
4418586	Bacteria; Firmicutes; Clostridia; Clostridiales	0	0	14	2	0	5	5	0	0	0	0	2	1	1	0	1	4	2	0	0	0	0	0	0	0	0	3	29	1	3
1113282	Bacteria; Tenericutes; Mollicutes; RF39	6	0	0	6	5	0	1	0	2	0	2	2	0	0	0	0	0	0	0	0	0	0	1	0	1	0	1	0	0	0
4349891	Bacteria; Firmicutes; Bacilli; Lactobacillales; Lactobacillaceae; Lactobacillus	0	1	0	0	0	0	3	0	0	1	0	2	0	1	0	0	1	0	0	0	0	0	1	0	0	0	0	0	0	0
191483	Bacteria; Bacteroidetes; Bacteroidia; Bacteroidales; Bacteroidaceae; Bacteroides	0	0	0	0	0	0	0	0	0	0	0	0	4	0	1	0	0	0	2	0	0	0	0	0	0	0	0	0	0	0
332651	Bacteria; Firmicutes; Clostridia; Clostridiales	0	0	0	0	7	1	0	0	0	0	0	0	1	0	4	0	0	0	0	0	0	0	0	1	0	0	0	0	0	0
182621	Bacteria; Firmicutes; Clostridia; Clostridiales; Lachnospiraceae; Coprococcus	1	0	1	1	2	0	0	0	0	0	1	0	4	0	0	0	2	0	0	0	3	2	0	1	0	1	1	0	2	0
270015	Bacteria; Firmicutes; Clostridia; Clostridiales; Lachnospiraceae; [Ruminococcus]; gnavus	0	1	0	1	0	2	0	0	0	0	0	0	0	0	5	0	0	1	0	0	0	0	0	2	0	0	0	0	0	0
174573	Bacteria; Bacteroidetes; Bacteroidia; Bacteroidales; S24-7	8	2	1	12	0	2	2	2	0	0	0	0	0	0	5	0	0	0	6	0	1	0	0	0	0	0	1	0	1	0
275592	Bacteria; Firmicutes; Clostridia; Clostridiales; Clostridiaceae	1	1	0	1	0	2	0	0	0	0	1	0	3	0	1	0	0	0	1	0	2	2	2	0	0	0	0	0	0	1
175847	Bacteria; Firmicutes; Clostridia; Clostridiales; Lachnospiraceae	0	1	0	0	0	0	0	0	7	0	0	0	4	1	0	9	0	14	0	0	0	0	10	0	0	0	0	0	0	0
349864	Bacteria; Firmicutes; Clostridia; Clostridiales; Lachnospiraceae	11	18	3	4	19	17	5	2	5	1	1	0	2	0	1	7	2	2	0	1	4	4	1	2	5	1	39	25	39	3
190649	Bacteria; Firmicutes; Clostridia; Clostridiales; Ruminococcaceae	0	1	0	0	0	3	0	0	0	0	0	0	2	1	2	0	0	0	2	2	0	0	1	1	0	1	0	0	1	1
174441	Bacteria; Firmicutes; Clostridia; Clostridiales; Ruminococcaceae; Oscillospira	0	0	1	1	0	0	0	0	0	2	0	0	0	0	3	6	1	4	1	0	0	0	0	1	3	1	7	15	4	3
808372	Bacteria; Proteobacteria; Betaproteobacteria; Burkholderiales; Comamonadaceae	1	0	1	2	3	5	1	0	1	2	0	0	0	0	3	0	0	0	0	0	0	0	1	2	1	0	0	3	2	2
264225	Bacteria; Firmicutes; Clostridia; Clostridiales	6	0	2	3	10	4	0	0	0	1	0	0	2	1	1	5	5	5	1	8	21	2	7	14	10	1	10	2	21	0
175307	Bacteria; Firmicutes; Clostridia; Clostridiales	0	4	2	0	1	0	0	0	0	1	0	0	2	1	1	0	7	4	0	1	4	1	1	0	2	0	0	1	1	0
210908	Bacteria; Bacteroidetes; Bacteroidia; Bacteroidales; S24-7	0	0	0	0	0	0	0	0	2	0	3	0	1	0	1	3	0	4	0	0	0	0	0	0	0	0	0	0	0	0
343906	Bacteria; Firmicutes; Clostridia; Clostridiales; Lachnospiraceae	0	0	2	0	2	0	5	0	0	1	2	0	0	0	2	2	2	2	0	0	3	1	0	2	0	2	3	3	2	0
324943	Bacteria; Bacteroidetes; Bacteroidia; Bacteroidales; S24-7	0	1	0	0	0	0	3	0	0	0	3	0	0	0	2	0	0	3	3	0	0	4	1	0	2	0	1	0	0	0
268668	Bacteria; Firmicutes; Clostridia; Clostridiales; Lachnospiraceae	0	0	5	0	15	3	2	0	1	0	0	0	3	2	0	1	0	0	0	3	2	0	1	0	0	1	9	15	0	21
269992	Bacteria; Firmicutes; Clostridia; Clostridiales	0	0	0	0	0	0	0	3	0	0	2	0	2	1	0	2	0	0	0	0	3	1	0	8	8	0	0	0	0	0
186711	Bacteria; Bacteroidetes; Bacteroidia; Bacteroidales; Prevotellaceae	0	1	0	2	2	0	0	0	0	4	0	0	1	0	0	0	1	0	0	0	1	0	0	1	1	0	0	0	0	0
387615	Bacteria; Firmicutes; Clostridia; Clostridiales; Ruminococcaceae; Oscillospira	0	2	0	0	0	0	0	0	1	1	1	0	1	1	1	1	1	4	0	1	0	0	1	2	0	0	0	1	1	2
273954	Bacteria; Firmicutes; Clostridia; Clostridiales	0	0	2	1	0	0	1	2	0	0	0	0	1	2	2	0	1	3	0	2	0	0	4	0	0	0	2	1	0	0
382721	Bacteria; Firmicutes; Clostridia; Clostridiales; Lachnospiraceae; Coprococcus	1	1	1	1	1	2	0	1	1	0	0	0	1	2	2	3	0	1	0	3	2	1	1	2	0	0	1	0	0	0
4476330	Bacteria; Firmicutes; Clostridia; Clostridiales; Lachnospiraceae; Coprococcus	0	0	0	0	0	0	0	1	0	0	0	0	1	2	2	0	0	0	0	0	0	0	0	0	0	0	1	0	0	1
732128	Bacteria; Firmicutes; Clostridia; Clostridiales	0	0	0	0	0	1	0	0	0	0	0	0	1	2	2	0	0	0	0	0	0	0	0	0	0	0	0	0	0	0
234121	Bacteria; Firmicutes; Clostridia; Clostridiales	3	8	3	7	0	0	0	2	2	0	1	0	2	2	0	0	0	1	1	0	0	5	0	0	1	0	0	5	7	0
261918	Bacteria; Firmicutes; Clostridia; Clostridiales; Lachnospiraceae; [Ruminococcus]; gnavus	1	2	0	0	3	0	5	1	2	0	3	0	1	1	0	1	1	1	1	1	1	0	1	2	1	0	1	0	2	0
196749	Bacteria; Firmicutes; Clostridia; Clostridiales; Lachnospiraceae	0	7	1	5	0	3	12	1	0	0	1	0	0	2	2	0	0	0	0	0	0	12	1	0	0	4	1	0	0	3
266841	Bacteria; Firmicutes; Clostridia; Clostridiales; Ruminococcaceae; Oscillospira	0	0	0	0	0	0	0	0	0	0	5	0	0	0	0	0	0	0	0	0	0	0	0	0	0	0	0	0	1	0
278098	Bacteria; Firmicutes; Clostridia; Clostridiales; Ruminococcaceae; Ruminococcus	0	0	2	1	0	0	0	0	1	0	0	0	2	3	0	1	1	0	0	1	3	12	9	32	2	0	1	0	9	0
304047	Bacteria; Bacteroidetes; Bacteroidia; Bacteroidales; Bacteroidaceae; Bacteroides; acidifaciens	0	1	0	0	1	0	0	0	0	1	1	0	0	2	1	0	0	0	6	0	1	0	1	0	1	1	0	1	0	2
1108078	Bacteria; Firmicutes; Clostridia; Clostridiales	1	1	7	2	22	86	2	4	1	0	2	0	0	2	1	6	10	3	0	17	3	6	1	4	2	0	2	0	1	5
258280	Bacteria; Firmicutes; Clostridia; Clostridiales	0	0	0	0	0	0	0	0	16	0	2	0	0	2	1	0	0	0	0	0	0	0	0	0	0	0	0	0	0	0
269070	Bacteria; Firmicutes; Clostridia; Clostridiales; Ruminococcaceae	0	2	0	0	0	0	0	0	1	1	0	0	0	3	1	0	0	1	0	0	0	0	2	0	0	0	0	0	0	0
263272	Bacteria; Firmicutes; Clostridia; Clostridiales; Ruminococcaceae; Ruminococcus	1	4	2	0	0	1	1	0	1	2	0	0	0	3	0	1	0	2	0	0	0	0	0	0	0	0	0	0	0	0
194822	Bacteria; Firmicutes; Clostridia; Clostridiales; Lachnospiraceae	0	5	1	6	3	0	0	1	0	0	0	0	0	4	1	4	1	2	0	4	0	1	12	0	1	1	13	11	7	3
182081	Bacteria; Firmicutes; Clostridia; Clostridiales	1	2	0	0	1	0	1	0	0	0	0	0	0	5	0	0	3	1	0	3	0	0	1	1	0	0	0	0	0	0
162539	Bacteria; Bacteroidetes; Bacteroidia; Bacteroidales; Rikenellaceae	0	0	0	0	0	0	0	0	16	0	0	3	0	0	0	2	0	2	0	1	0	0	0	0	1	0	18	2	0	0
295075	Bacteria; Firmicutes; Clostridia; Clostridiales; Lachnospiraceae; [Ruminococcus]; gnavus	0	0	0	3	0	0	0	0	0	0	0	3	0	0	0	0	0	0	0	0	0	0	0	0	1	0	5	0	1	2
200250	Bacteria; Proteobacteria; Gammaproteobacteria; Pseudomonadales; Pseudomonadaceae; Pseudomonas; stutzeri	0	0	1	2	0	1	1	0	0	0	0	3	0	0	0	0	0	0	0	0	1	0	0	1	0	1	0	3	0	0
273737	Bacteria; Firmicutes; Clostridia; Clostridiales; Ruminococcaceae	2	0	16	1	3	3	5	4	1	0	0	1	1	0	2	3	2	4	1	2	3	0	3	29	3	2	1	5	5	4
170774	Bacteria; Proteobacteria; Gammaproteobacteria; Pseudomonadales; Moraxellaceae; Acinetobacter; johnsonii	2	2	1	0	0	31	4	0	19	1	0	1	1	0	1	1	0	0	2	1	0	2	5	0	0	0	0	2	0	3
315506	Bacteria; Firmicutes; Bacilli; Lactobacillales; Leuconostocaceae; Leuconostoc	2	1	3	0	0	10	5	0	0	2	0	1	1	0	0	4	1	0	0	3	0	1	1	0	5	10	0	15	2	5
331062	Bacteria; Firmicutes; Clostridia; Clostridiales	1	8	25	0	46	0	3	0	0	0	0	1	1	1	1	0	3	3	0	7	5	2	0	0	0	4	3	14	0	8
832848	Bacteria; Firmicutes; Clostridia; Clostridiales	2	6	1	0	4	0	0	0	1	0	0	1	1	1	1	0	4	0	0	2	5	0	2	1	0	0	0	1	0	0
259263	Bacteria; Firmicutes; Clostridia; Clostridiales; Lachnospiraceae; [Ruminococcus]; gnavus	1	1	0	0	0	0	1	0	1	0	0	1	1	1	1	0	0	0	0	0	2	3	1	2	0	0	0	0	0	0
449417	Bacteria; Firmicutes; Clostridia; Clostridiales; Lachnospiraceae; [Ruminococcus]; gnavus	28	43	0	0	1	28	5	4	6	2	0	1	0	0	1	32	5	2	0	62	16	9	8	0	5	3	21	0	24	34
330070	Bacteria; Proteobacteria; Betaproteobacteria; Burkholderiales; Comamonadaceae; Delftia	4	1	0	1	1	15	1	1	0	2	0	1	0	0	1	0	0	0	0	1	3	1	1	0	7	6	0	12	2	2
4376234	Bacteria; Proteobacteria; Gammaproteobacteria; Aeromonadales; Aeromonadaceae	0	0	0	0	0	0	0	0	0	1	1	1	0	1	0	0	0	0	0	0	0	0	0	0	0	0	0	0	0	0
190460	Bacteria; Firmicutes; Clostridia; Clostridiales	0	1	0	2	1	0	2	1	0	0	0	1	0	2	1	0	2	2	1	3	1	1	1	0	2	0	0	0	0	0
1021043	Bacteria; Firmicutes; Bacilli; Lactobacillales; Streptococcaceae; Streptococcus	2	1	0	2	1	1	4	0	0	0	0	2	0	0	1	0	1	1	0	1	0	0	0	0	1	2	1	0	0	0
426566	Bacteria; Proteobacteria; Alphaproteobacteria; Sphingomonadales; Sphingomonadaceae; Novosphingobium	1	0	4	0	1	4	2	0	0	0	0	2	0	1	0	0	2	0	0	1	2	0	1	2	2	2	1	1	3	0
538223	Bacteria; Firmicutes; Bacilli; Lactobacillales; Lactobacillaceae; Lactobacillus	0	1	1	0	1	0	1	0	1	0	0	2	0	1	0	0	0	0	1	0	0	0	0	1	0	3	0	1	1	1
4384016	Bacteria; Proteobacteria; Betaproteobacteria; Burkholderiales; Comamonadaceae	0	1	2	2	1	7	2	1	0	0	0	2	0	1	0	0	0	1	0	1	1	2	1	1	2	1	0	1	0	0
547854	Bacteria; Bacteroidetes; Bacteroidia; Bacteroidales; Prevotellaceae; Prevotella	0	0	0	0	0	1	1	0	0	0	0	2	0	1	0	0	0	0	0	0	0	0	0	1	2	0	0	0	0	0
4444759	Bacteria; Actinobacteria; Actinobacteria; Actinomycetales; Micrococcaceae; Arthrobacter	0	1	0	1	0	0	0	0	0	0	0	2	0	1	0	0	0	0	0	0	0	0	0	0	0	0	0	0	0	0
292289	Bacteria; Proteobacteria; Gammaproteobacteria; Enterobacteriales; Enterobacteriaceae	1	84	0	2	0	0	0	2	0	0	0	0	4	0	0	0	0	7	3	0	3	2	18	1	2	20	0	0	21	3
161007	Bacteria; Bacteroidetes; Bacteroidia; Bacteroidales; Bacteroidaceae; Bacteroides	0	0	16	0	0	0	0	0	0	0	0	0	4	0	0	0	25	0	7	11	0	0	0	6	5	0	1	0	0	0
3887769	Bacteria; Bacteroidetes; Bacteroidia; Bacteroidales; Bacteroidaceae; Bacteroides	0	0	9	0	0	0	0	1	0	0	0	0	3	0	1	0	12	0	7	4	0	0	0	4	5	0	0	0	0	0
188548	Bacteria; Firmicutes; Clostridia; Clostridiales	3	2	0	1	3	0	1	1	0	0	0	0	3	0	1	0	3	1	1	3	0	0	2	3	0	0	0	1	0	0
196386	Bacteria; Bacteroidetes; Bacteroidia; Bacteroidales; Rikenellaceae	0	0	0	0	0	0	0	0	2	0	0	0	3	0	1	0	0	3	0	0	0	1	0	0	0	0	0	0	0	0
1110135	Bacteria; Firmicutes; Clostridia; Clostridiales; Lachnospiraceae	9	15	16	7	2	2	3	9	0	0	0	0	1	0	3	0	2	8	3	3	32	4	41	7	7	4	16	3	12	10
214603	Bacteria; Bacteroidetes; Bacteroidia; Bacteroidales; S24-7	0	0	0	0	0	0	0	0	1	0	0	0	1	0	3	3	0	4	0	0	0	0	1	0	0	0	0	0	0	0
275423	Bacteria; Firmicutes; Clostridia; Clostridiales; Ruminococcaceae; Oscillospira	1	0	0	4	0	3	0	0	0	0	0	0	0	0	4	0	3	1	0	9	0	0	1	5	5	0	0	0	9	0
313069	Bacteria; Firmicutes; Clostridia; Clostridiales; Clostridiaceae	0	0	1	1	0	0	0	0	0	1	0	0	3	0	0	0	0	0	0	0	0	1	0	0	0	0	0	0	0	0
613414	Bacteria; Proteobacteria; Gammaproteobacteria; Pseudomonadales; Moraxellaceae; Acinetobacter; rhizosphaerae	2	2	0	0	5	11	0	1	2	0	1	0	2	0	1	1	0	0	0	0	0	2	3	0	0	0	2	0	0	0
275288	Bacteria; Firmicutes; Clostridia; Clostridiales; Ruminococcaceae; Oscillospira	0	0	1	0	0	0	1	0	2	1	0	0	0	0	3	0	1	2	0	1	0	2	0	0	0	0	0	0	0	1
277589	Bacteria; Firmicutes; Clostridia; Clostridiales	3	3	0	0	1	0	1	0	0	0	1	0	0	0	3	0	0	1	0	1	2	0	2	25	0	0	0	0	1	0
232257	Bacteria; Firmicutes; Clostridia; Clostridiales; Ruminococcaceae	0	0	1	1	1	2	1	1	1	0	1	0	0	0	3	1	0	1	0	0	1	0	1	1	1	0	1	0	1	0
262960	Bacteria; Firmicutes; Clostridia; Clostridiales	2	0	0	4	0	0	0	0	0	0	2	0	2	0	0	0	0	0	0	0	0	0	0	0	0	0	0	0	0	0
196194	Bacteria; Firmicutes; Clostridia; Clostridiales; Ruminococcaceae; Oscillospira	0	0	0	0	1	0	0	0	0	0	0	0	1	1	2	0	2	1	0	3	0	0	1	3	2	0	0	2	9	1
267335	Bacteria; Firmicutes; Clostridia; Clostridiales; Lachnospiraceae; [Ruminococcus]; gnavus	2	2	0	0	4	0	6	0	2	1	0	0	1	1	1	0	0	3	0	0	1	2	2	2	2	0	0	0	3	0
4327769	Bacteria; Actinobacteria; Actinobacteria; Actinomycetales; Microbacteriaceae; Leucobacter	1	0	1	4	0	2	0	4	10	1	0	0	0	1	2	0	0	0	2	0	0	1	1	2	2	0	1	0	0	1
656774	Bacteria; Proteobacteria; Betaproteobacteria; Burkholderiales; Comamonadaceae; Comamonas	1	0	0	0	1	1	2	0	0	1	2	0	0	0	1	0	1	0	1	0	0	0	2	0	0	0	0	0	0	1
267406	Bacteria; Firmicutes; Clostridia; Clostridiales; Lachnospiraceae	2	0	0	0	0	0	0	0	0	0	1	0	0	1	2	0	0	0	0	0	0	0	0	0	0	0	0	0	0	0
4435934	Bacteria; Firmicutes; Clostridia; Clostridiales	2	1	0	0	1	1	1	2	0	0	0	0	1	2	1	0	1	6	1	0	4	0	2	5	2	0	0	1	0	1
350127	Bacteria; Firmicutes; Clostridia; Clostridiales	0	0	1	2	1	1	2	0	6	0	0	0	1	2	1	4	0	0	0	0	1	1	0	0	0	0	0	0	0	5
425767	Bacteria; Firmicutes; Clostridia; Clostridiales; Clostridiaceae; Candidatus Arthromitus	1	4	4	3	1	0	8	0	0	4	0	0	0	0	0	1	2	1	1	0	8	0	0	3	1	0	1	0	0	0
302312	Bacteria; Proteobacteria; Gammaproteobacteria; Pseudomonadales; Moraxellaceae; Acinetobacter; johnsonii	7	3	0	1	7	20	12	2	3	4	0	0	0	0	0	0	0	1	2	4	1	2	2	0	0	1	1	0	0	0
4028110	Bacteria; Proteobacteria; Gammaproteobacteria; Pseudomonadales; Pseudomonadaceae; Pseudomonas	0	0	0	0	0	0	1	0	0	4	0	0	0	0	0	0	0	0	0	0	0	0	0	0	0	0	0	0	0	0
3785400	Bacteria; Bacteroidetes; Bacteroidia; Bacteroidales; Bacteroidaceae; Bacteroides	0	0	0	0	0	0	0	0	0	3	1	0	0	0	0	0	0	0	0	0	0	0	0	0	0	0	0	0	0	0
347490	Bacteria; Firmicutes; Clostridia; Clostridiales	0	4	12	12	4	9	3	10	6	0	0	0	0	2	2	145	2	51	3	3	22	16	16	12	21	7	99	5	4	29
199534	Bacteria; Bacteroidetes; Bacteroidia; Bacteroidales; Rikenellaceae	0	0	0	0	0	0	0	0	0	0	0	0	0	2	2	0	0	0	0	0	0	0	19	2	3	0	5	0	0	0
586453	Bacteria; Firmicutes; Clostridia; Clostridiales; Christensenellaceae	5	0	0	0	0	0	0	0	0	0	0	0	0	2	2	0	0	0	0	0	0	0	0	2	11	0	1	7	0	0
311482	Bacteria; Bacteroidetes; Bacteroidia; Bacteroidales; Bacteroidaceae; Bacteroides; acidifaciens	0	0	0	0	0	2	0	0	0	0	1	0	0	2	1	1	0	0	5	4	0	0	1	0	1	1	0	6	4	0
271533	Bacteria; Firmicutes; Clostridia; Clostridiales; Lachnospiraceae	2	0	0	0	0	0	0	0	0	0	1	0	0	2	1	0	0	0	0	0	0	0	0	0	0	0	0	0	0	0
336691	Bacteria; Firmicutes; Clostridia; Clostridiales; Ruminococcaceae	10	0	0	0	0	0	0	0	0	0	0	0	1	3	0	10	0	1	0	0	0	0	0	0	10	0	1	0	20	0
273685	Bacteria; Firmicutes; Clostridia; Clostridiales	0	0	0	0	0	0	0	0	0	0	0	0	1	3	0	0	0	0	0	1	0	0	0	0	1	0	0	0	0	0
318766	Bacteria; Firmicutes; Clostridia; Clostridiales; Lachnospiraceae	4	0	0	0	1	0	0	1	0	0	0	0	0	3	1	6	0	9	2	0	0	0	10	4	3	0	0	0	11	2
272328	Bacteria; Firmicutes; Clostridia; Clostridiales	8	28	4	6	6	8	0	3	6	0	0	0	0	3	1	0	5	0	0	3	0	0	1	8	6	0	9	0	0	0
346764	Bacteria; Firmicutes; Clostridia; Clostridiales	1	8	0	0	1	3	1	0	3	0	0	0	0	3	1	0	0	1	0	0	0	2	0	0	0	1	0	0	0	0
211761	Bacteria; Bacteroidetes; Bacteroidia; Bacteroidales; S24-7	1	2	6	4	0	0	1	1	1	0	2	0	0	2	0	2	0	1	2	0	2	4	0	0	0	0	1	0	1	0
310919	Bacteria; Firmicutes; Clostridia; Clostridiales	1	1	5	2	3	8	0	4	3	0	0	1	1	0	1	15	0	3	0	1	4	1	0	0	1	3	5	11	26	1
194145	Bacteria; Bacteroidetes; Bacteroidia; Bacteroidales; S24-7	0	2	0	2	2	1	4	3	1	0	0	1	1	0	1	0	0	1	1	0	0	0	0	0	0	0	0	1	0	0
358670	Bacteria; Proteobacteria; Gammaproteobacteria; Enterobacteriales; Enterobacteriaceae	0	0	0	0	0	0	0	0	0	1	0	1	1	0	0	0	0	0	0	0	0	0	0	0	0	62	0	0	0	1
814805	Bacteria; Proteobacteria; Gammaproteobacteria; Pseudomonadales; Pseudomonadaceae	0	0	0	0	0	0	1	0	1	1	0	1	0	0	1	0	0	0	0	0	1	0	0	2	0	0	1	0	0	0
4449525	Bacteria; Bacteroidetes; Bacteroidia; Bacteroidales; [Paraprevotellaceae]; [Prevotella]	0	1	0	3	1	0	1	1	0	2	0	1	0	0	0	0	2	1	3	1	0	0	1	1	11	0	1	0	0	0
131921	Bacteria; Firmicutes; Bacilli; Lactobacillales; Lactobacillaceae; Lactobacillus	2	0	1	1	2	1	2	1	1	2	0	1	0	0	0	0	0	0	1	0	0	1	0	0	0	2	0	1	0	1
436314	Bacteria; Bacteroidetes; Sphingobacteriia; Sphingobacteriales; Sphingobacteriaceae; Sphingobacterium; faecium	1	1	1	0	0	6	1	2	1	2	0	1	0	0	0	1	0	0	3	0	0	2	0	0	1	0	1	0	0	0
739867	Bacteria; Actinobacteria; Actinobacteria; Actinomycetales; Microbacteriaceae	0	0	3	6	5	5	1	2	2	1	1	1	0	0	0	1	1	0	1	0	0	1	1	0	1	0	0	0	0	2
333178	Bacteria; Firmicutes; Bacilli; Lactobacillales; Lactobacillaceae; Lactobacillus	1	1	0	0	1	0	0	0	0	0	1	1	0	1	0	0	0	1	0	0	0	0	0	0	0	0	2	0	0	0
592925	Bacteria; Bacteroidetes; Bacteroidia; Bacteroidales; Prevotellaceae; Prevotella; copri	0	0	6	2	0	1	2	5	0	0	0	2	0	0	0	0	0	0	0	0	0	0	0	0	4	0	1	1	0	2
342505	Bacteria; Proteobacteria; Alphaproteobacteria; Sphingomonadales; Sphingomonadaceae; Sphingobium	0	0	1	0	0	1	0	0	1	0	0	2	0	0	0	0	0	0	0	0	1	0	0	0	0	1	0	1	0	0
814079	Bacteria; Firmicutes; Bacilli; Lactobacillales	0	0	0	0	0	0	1	0	0	0	0	2	0	0	0	0	0	0	0	0	0	0	0	0	0	1	0	0	0	1
578240	Bacteria; Spirochaetes; Spirochaetes; Spirochaetales; Spirochaetaceae; Treponema	0	0	0	0	1	0	0	0	0	0	0	2	0	0	0	0	0	0	0	0	0	0	0	0	0	0	0	1	0	0
324283	Bacteria; Bacteroidetes; Bacteroidia; Bacteroidales; Prevotellaceae; Prevotella	3	0	3	1	0	0	0	1	0	0	0	2	0	0	0	0	0	0	0	0	0	0	0	0	1	0	0	0	0	0
605266	Bacteria; Firmicutes; Bacilli; Lactobacillales; Streptococcaceae; Lactococcus	0	0	1	0	0	0	1	0	0	0	0	2	0	0	0	0	0	1	0	0	0	1	0	0	0	0	0	0	0	1
537734	Bacteria; Firmicutes; Bacilli; Lactobacillales; Lactobacillaceae; Lactobacillus	0	1	0	0	0	0	3	1	0	0	0	2	0	0	0	0	1	1	0	0	0	0	0	0	0	0	0	0	0	0
283117	Bacteria; Firmicutes; Clostridia; Clostridiales	7	1	0	1	4	6	1	0	0	0	0	0	3	0	0	4	0	2	0	4	0	1	0	0	2	5	14	7	1	13
279115	Bacteria; Firmicutes; Clostridia; Clostridiales	2	1	0	1	0	0	0	0	1	0	0	0	3	0	0	9	0	0	0	4	1	1	1	2	0	0	4	6	0	2
192803	Bacteria; Bacteroidetes; Bacteroidia; Bacteroidales; S24-7	0	0	0	0	0	0	0	0	0	0	0	0	3	0	0	0	0	0	0	0	0	0	0	0	0	0	0	0	0	0
272188	Bacteria; Firmicutes; Clostridia; Clostridiales; Ruminococcaceae; Oscillospira	0	0	0	0	0	0	0	0	0	0	0	0	2	0	1	4	0	1	0	0	0	0	0	0	0	0	0	0	2	0
418334	Bacteria; Firmicutes; Clostridia; Clostridiales	15	0	2	1	0	0	2	1	0	0	0	0	1	0	2	4	18	3	1	12	3	2	9	0	1	0	1	0	0	2
4334618	Bacteria; Firmicutes; Clostridia; Clostridiales; Ruminococcaceae; Oscillospira	0	0	0	0	1	1	0	0	0	0	0	0	1	0	2	0	0	1	0	0	0	0	0	2	0	0	0	0	0	0
327808	Bacteria; Firmicutes; Clostridia; Clostridiales; Ruminococcaceae; Oscillospira	0	0	0	0	1	0	0	0	0	0	0	0	1	0	2	0	0	1	0	0	1	0	0	0	0	1	1	1	0	0
198238	Bacteria; Firmicutes; Clostridia; Clostridiales; Lachnospiraceae	0	59	2	0	1	0	17	0	0	0	0	0	0	0	3	0	0	0	0	1	0	0	0	10	3	0	3	0	0	0
14035	Bacteria; Firmicutes; Clostridia; Clostridiales	7	1	1	0	2	2	1	3	1	0	0	0	0	0	3	3	0	2	0	2	0	0	1	0	1	0	5	0	4	0
268841	Bacteria; Firmicutes; Clostridia; Clostridiales; Lachnospiraceae	4	0	0	0	0	0	2	1	0	0	0	0	0	0	3	0	0	0	0	0	12	0	0	4	1	0	2	0	0	0
264787	Bacteria; Bacteroidetes; Bacteroidia; Bacteroidales; S24-7	0	0	0	0	0	1	0	0	15	0	0	0	0	0	3	0	0	7	1	1	0	0	0	0	1	0	1	0	1	2
353012	Bacteria; Bacteroidetes; Bacteroidia; Bacteroidales; S24-7	0	0	0	0	0	0	0	0	3	0	0	0	0	0	3	0	0	1	0	0	0	0	0	0	0	0	1	0	0	0
213870	Bacteria; Firmicutes; Clostridia; Clostridiales; Ruminococcaceae	0	0	0	0	0	0	0	0	0	0	0	0	0	0	3	0	0	0	0	0	0	0	0	0	0	0	0	0	0	0
186194	Bacteria; Firmicutes; Clostridia; Clostridiales; Ruminococcaceae; Oscillospira	0	0	3	0	0	1	0	0	57	0	1	0	2	0	0	0	4	0	1	5	2	2	0	2	0	1	1	0	15	0
263207	Bacteria; Firmicutes; Clostridia; Clostridiales	0	0	0	0	0	0	0	1	0	0	1	0	2	0	0	0	0	2	0	0	1	1	0	0	0	0	0	0	0	0
315496	Bacteria; Firmicutes; Clostridia; Clostridiales; Lachnospiraceae	1	37	0	0	5	5	10	0	1	0	0	0	2	1	0	1	0	4	0	0	8	0	13	19	0	2	11	0	0	1
262809	Bacteria; Firmicutes; Clostridia; Clostridiales; Lachnospiraceae	3	3	1	1	2	0	2	0	0	0	0	0	2	1	0	0	3	4	0	1	2	3	0	0	5	0	4	6	14	0
196571	Bacteria; Firmicutes; Clostridia; Clostridiales	1	1	0	1	1	0	0	0	0	0	0	0	2	1	0	0	0	1	0	0	0	0	0	0	1	1	0	2	0	2
288109	Bacteria; Firmicutes; Clostridia; Clostridiales; Dehalobacteriaceae; Dehalobacterium	0	1	0	0	0	1	0	0	0	0	0	0	2	1	0	2	0	1	0	0	0	0	0	0	1	0	0	1	0	0
694641	Bacteria; Firmicutes; Clostridia; Clostridiales; Lachnospiraceae	0	0	0	0	0	0	0	0	0	0	0	0	2	1	0	0	0	0	0	0	0	0	0	0	0	0	0	0	0	0
628218	Bacteria; Firmicutes; Clostridia; Clostridiales	1	0	4	0	0	0	0	0	0	0	2	0	1	0	0	3	0	1	1	0	4	0	0	0	4	1	1	1	0	0
194388	Bacteria; Firmicutes; Clostridia; Clostridiales	0	0	0	0	0	0	0	0	0	0	2	0	1	0	0	0	0	0	0	0	0	0	0	0	0	0	0	0	1	0
611931	Bacteria; Firmicutes; Bacilli; Lactobacillales; Aerococcaceae; Aerococcus	1	1	0	2	1	3	0	0	17	2	0	0	0	0	1	0	0	0	1	1	0	0	1	1	0	0	0	0	0	0
821644	Bacteria; Actinobacteria; Actinobacteria; Actinomycetales; Microbacteriaceae; Leucobacter	1	1	0	1	0	2	0	2	0	1	1	0	0	0	1	2	0	0	0	1	0	0	0	0	0	1	1	2	1	0
176853	Bacteria; Firmicutes; Clostridia; Clostridiales	6	20	5	8	3	6	3	2	1	0	0	0	0	1	2	0	2	0	0	0	1	1	1	9	7	0	4	0	0	0
216279	Bacteria; Bacteroidetes; Bacteroidia; Bacteroidales; S24-7	2	0	0	1	1	0	0	1	0	0	0	0	0	1	2	0	0	0	0	0	0	1	0	0	0	0	0	0	0	1
210665	Bacteria; Bacteroidetes; Bacteroidia; Bacteroidales; S24-7	0	0	3	1	2	0	1	1	0	0	2	0	0	0	1	0	0	1	0	0	0	0	0	0	0	0	0	0	0	0
273240	Bacteria; Firmicutes; Clostridia; Clostridiales; Lachnospiraceae; [Ruminococcus]; gnavus	16	20	2	0	1	3	3	1	0	1	0	0	1	1	0	0	4	1	0	14	3	3	3	0	1	0	1	0	0	1
263144	Bacteria; Firmicutes; Clostridia; Clostridiales	1	3	2	3	3	0	1	1	1	0	1	0	1	1	0	0	3	4	0	2	2	1	0	0	1	0	0	0	0	0
191822	Bacteria; Firmicutes; Clostridia; Clostridiales	5	0	0	0	0	0	0	0	0	0	1	0	1	1	0	0	0	0	0	0	0	0	0	0	0	0	0	0	0	0
274400	Bacteria; Firmicutes; Clostridia; Clostridiales; Lachnospiraceae; Coprococcus	0	0	0	0	1	0	0	0	0	0	1	0	1	1	0	0	0	0	0	1	0	0	0	0	0	0	0	0	0	0
178064	Bacteria; Bacteroidetes; Bacteroidia; Bacteroidales; Bacteroidaceae; Bacteroides	0	0	0	0	0	0	0	0	0	0	1	0	1	1	0	0	0	0	0	0	0	0	0	0	0	0	0	0	0	0
268475	Bacteria; Firmicutes; Clostridia; Clostridiales; Ruminococcaceae; Oscillospira	0	0	8	0	0	0	0	0	0	3	0	0	0	0	0	0	2	0	0	7	0	0	2	0	4	1	0	1	7	3
529001	Bacteria; Actinobacteria; Actinobacteria; Actinomycetales; Corynebacteriaceae; Corynebacterium	0	0	0	0	0	0	0	0	0	3	0	0	0	0	0	0	0	0	0	1	0	0	0	0	0	0	0	0	0	1
356073	Bacteria; Firmicutes; Clostridia; Clostridiales	0	0	0	11	0	18	9	1	10	3	0	0	0	0	0	20	0	0	0	0	0	0	0	0	0	0	0	0	0	0
190846	Bacteria; Bacteroidetes; Bacteroidia; Bacteroidales; [Paraprevotellaceae]; [Prevotella]	0	1	1	2	0	0	1	0	1	3	0	0	0	0	0	0	1	0	0	2	0	0	0	0	0	0	0	0	0	0
322585	Bacteria; Firmicutes; Clostridia; Clostridiales; Lachnospiraceae	0	0	0	0	0	0	0	0	0	3	0	0	0	0	0	0	0	0	0	0	0	0	0	0	0	0	0	0	0	0
174791	Bacteria; Bacteroidetes; Bacteroidia; Bacteroidales; S24-7	2	0	0	1	0	0	0	1	8	1	0	0	0	1	1	0	0	1	0	0	0	1	0	0	0	0	0	0	0	1
819676	Bacteria; Firmicutes; Bacilli; Lactobacillales; Lactobacillaceae; Lactobacillus	2	0	1	2	3	0	1	0	0	0	3	0	0	0	0	0	0	0	0	0	0	0	0	3	0	0	0	4	1	1
339050	Bacteria; Firmicutes; Clostridia; Clostridiales	0	0	0	0	1	0	0	0	0	0	3	0	0	0	0	0	0	0	0	0	0	0	1	0	0	0	0	0	0	0
260752	Bacteria; Firmicutes; Clostridia; Clostridiales; Lachnospiraceae	0	0	0	0	0	0	0	0	0	0	3	0	0	0	0	0	0	0	0	0	0	0	0	0	0	0	0	0	1	0
266587	Bacteria; Firmicutes; Clostridia; Clostridiales	1	0	0	0	0	0	0	0	0	0	0	0	1	2	0	0	0	0	0	0	0	0	0	2	1	0	0	0	0	0
288283	Bacteria; Proteobacteria; Alphaproteobacteria; Caulobacterales; Caulobacteraceae	1	2	2	1	1	10	1	0	0	1	1	0	0	1	0	0	1	0	2	0	1	2	0	1	1	8	0	1	4	0
196746	Bacteria; Firmicutes; Clostridia; Clostridiales; Ruminococcaceae	0	19	2	0	3	1	1	0	30	0	0	0	0	2	1	0	1	2	0	1	0	0	8	0	0	0	3	1	2	2
272170	Bacteria; Bacteroidetes; Bacteroidia; Bacteroidales; S24-7	3	0	9	0	3	3	1	4	3	0	0	0	0	2	1	0	2	2	0	1	4	2	0	1	2	0	0	1	0	2
191656	Bacteria; Firmicutes; Clostridia; Clostridiales	0	0	1	0	1	1	0	2	1	0	0	0	0	2	1	0	0	0	0	0	0	0	0	0	1	0	0	1	0	0
412392	Bacteria; Proteobacteria; Betaproteobacteria; Burkholderiales; Comamonadaceae	0	0	2	0	1	1	0	2	0	1	0	0	0	2	0	0	3	0	0	1	0	0	0	0	0	1	0	7	1	1
187790	Bacteria; Firmicutes; Clostridia; Clostridiales; Ruminococcaceae	0	1	0	0	0	0	0	0	3	0	1	0	0	2	0	1	1	1	1	1	0	0	0	0	0	1	0	0	0	0
347166	Bacteria; Firmicutes; Clostridia; Clostridiales	0	0	0	0	4	2	0	0	1	0	0	0	0	3	0	0	1	0	2	0	0	0	0	0	0	0	2	3	2	0
2901246	Bacteria; Firmicutes; Clostridia; Clostridiales	0	0	0	1	0	0	0	0	0	0	0	0	0	3	0	0	0	0	0	0	0	0	0	0	1	0	1	0	0	1
231169	Bacteria; Firmicutes; Clostridia; Clostridiales; Lachnospiraceae	0	0	0	0	0	0	0	0	0	0	0	0	0	3	0	0	0	0	0	0	0	0	0	0	0	0	0	0	0	0
567336	Bacteria; Proteobacteria; Alphaproteobacteria; Rhizobiales	2	1	1	0	0	6	1	1	0	0	0	1	1	0	0	0	1	1	0	2	1	2	1	2	2	5	1	2	1	0
785526	Bacteria; Proteobacteria; Alphaproteobacteria; Rhizobiales; Methylobacteriaceae	1	2	1	0	0	1	0	0	0	0	0	1	1	0	0	0	0	0	0	1	0	0	0	0	0	1	0	0	0	1
15366	Bacteria; Firmicutes; Bacilli; Lactobacillales; Streptococcaceae; Streptococcus	0	0	0	0	0	0	0	0	1	0	0	1	1	0	0	0	0	0	0	0	0	0	0	0	0	1	0	0	0	0
586166	Bacteria; Firmicutes; Bacilli; Lactobacillales; Lactobacillaceae; Lactobacillus	0	0	0	0	0	0	1	0	0	0	0	1	1	0	0	0	0	0	0	0	0	2	1	0	0	0	0	0	0	0
331317	Bacteria; Firmicutes; Clostridia; Clostridiales	1	0	0	0	0	11	0	1	1	0	0	1	0	0	1	3	0	1	0	4	1	0	4	1	1	1	3	3	5	4
720949	Bacteria; Firmicutes; Bacilli; Bacillales	0	0	1	0	0	0	2	1	1	0	0	1	0	0	1	0	0	0	0	0	0	0	0	1	0	2	0	1	0	0
305152	Bacteria; Firmicutes; Clostridia; Clostridiales; Lachnospiraceae	0	0	0	1	0	1	0	0	0	0	0	1	0	0	1	0	0	0	0	0	0	1	0	0	0	0	1	0	0	0
183662	Bacteria; Bacteroidetes; Bacteroidia; Bacteroidales; Bacteroidaceae; Bacteroides	1	2	0	0	0	0	1	0	0	0	0	1	0	0	1	1	2	1	14	0	0	0	0	0	0	0	0	0	0	0
298813	Bacteria; Firmicutes; Bacilli; Lactobacillales; Leuconostocaceae; Leuconostoc	0	2	0	0	1	2	1	0	1	1	0	1	0	0	0	1	0	0	1	0	0	0	1	0	0	4	0	4	1	0
275845	Bacteria; Firmicutes; Bacilli; Lactobacillales; Lactobacillaceae; Lactobacillus	3	1	0	0	1	0	2	1	0	1	0	1	0	0	0	0	1	1	2	2	0	1	0	1	1	2	2	2	1	0
262935	Bacteria; Firmicutes; Clostridia; Clostridiales	0	0	9	1	1	0	1	0	0	1	0	1	0	0	0	2	0	0	0	0	0	0	0	2	0	0	0	1	1	1
801995	Bacteria; Firmicutes; Bacilli; Bacillales; Staphylococcaceae; Staphylococcus	0	1	0	0	0	0	0	0	0	1	0	1	0	0	0	0	0	0	0	0	0	0	0	0	0	1	1	1	0	0
179961	Bacteria; Firmicutes; Clostridia; Clostridiales; Ruminococcaceae	0	0	0	1	0	0	0	1	0	1	0	1	0	0	0	0	0	0	0	0	0	0	0	0	0	1	0	0	0	1
358343	Bacteria; Firmicutes; Bacilli; Lactobacillales; Streptococcaceae; Streptococcus	0	1	1	0	1	0	1	1	1	1	0	1	0	0	0	0	1	0	0	0	1	0	0	0	0	0	0	0	0	1
4337241	Bacteria; Proteobacteria; Betaproteobacteria; Burkholderiales; Comamonadaceae; Limnobacter	0	0	0	0	0	0	0	0	1	0	1	1	0	0	0	0	0	0	0	1	0	0	0	0	0	0	0	1	0	0
300853	Bacteria; Bacteroidetes; Bacteroidia; Bacteroidales; [Paraprevotellaceae]; CF231	0	0	0	0	0	2	2	0	0	0	1	1	0	0	0	0	0	0	0	0	0	0	0	0	0	0	0	0	0	0
750018	Bacteria; Proteobacteria; Gammaproteobacteria; Pseudomonadales; Pseudomonadaceae; Pseudomonas; veronii	1	0	0	0	0	0	1	0	0	0	0	1	0	1	0	0	2	0	2	0	0	0	0	0	0	3	0	1	2	0
620319	Bacteria; Firmicutes; Clostridia; Clostridiales	0	0	0	0	0	0	0	0	0	0	0	1	0	1	0	0	0	0	1	0	0	0	0	0	0	0	0	0	0	0
197825	Bacteria; Firmicutes; Clostridia; Clostridiales	5	6	0	2	14	0	9	0	0	0	0	0	2	0	0	3	3	2	0	7	0	0	6	1	0	0	7	4	8	2
197367	Bacteria; Bacteroidetes; Bacteroidia; Bacteroidales; Bacteroidaceae; Bacteroides	1	0	5	0	0	0	0	0	0	0	0	0	2	0	0	0	5	0	4	4	0	0	0	2	1	0	1	0	0	0
230933	Bacteria; Firmicutes; Clostridia; Clostridiales; Ruminococcaceae	0	0	0	0	0	0	0	1	0	0	0	0	2	0	0	0	0	0	0	0	0	0	0	0	0	0	0	2	3	0
189057	Bacteria; Firmicutes; Clostridia; Clostridiales; Ruminococcaceae; Oscillospira	0	0	0	0	0	0	0	0	0	0	0	0	2	0	0	0	0	0	0	1	0	0	0	0	0	1	0	1	0	0
1749079	Bacteria; Bacteroidetes; Bacteroidia; Bacteroidales; Bacteroidaceae; Bacteroides	0	0	2	0	0	0	0	0	0	0	0	0	2	0	0	0	4	0	3	2	0	0	0	0	1	0	0	0	0	0
182157	Bacteria; Bacteroidetes; Bacteroidia; Bacteroidales; Bacteroidaceae; Bacteroides	0	0	0	0	0	0	0	0	0	0	0	0	2	0	0	0	0	0	1	0	0	0	0	0	0	0	0	0	0	0
192752	Bacteria; Firmicutes; Clostridia; Clostridiales	0	0	0	0	0	0	0	0	0	0	0	0	2	0	0	0	0	0	0	0	0	1	0	0	0	0	0	0	0	0
210768	Bacteria; Firmicutes; Clostridia; Clostridiales; Lachnospiraceae	0	0	0	0	0	0	0	0	0	0	0	0	2	0	0	0	0	0	0	0	0	0	0	0	0	0	0	0	0	0
167514	Bacteria; Firmicutes; Clostridia; Clostridiales; Ruminococcaceae	1	0	2	1	0	0	2	0	0	0	0	0	1	0	1	0	0	4	0	0	0	5	0	0	1	0	0	0	1	0
187947	Bacteria; Bacteroidetes; Bacteroidia; Bacteroidales; S24-7	0	1	0	0	0	0	0	0	0	0	0	0	1	0	1	1	1	0	0	0	0	0	0	0	1	0	1	0	0	0
321019	Bacteria; Firmicutes; Clostridia; Clostridiales; Ruminococcaceae	2	0	0	0	0	0	1	1	1	0	0	0	1	0	1	0	0	2	0	0	0	0	0	0	1	0	0	0	0	0
263620	Bacteria; Firmicutes; Clostridia; Clostridiales	0	0	0	0	0	0	0	0	0	0	0	0	1	0	1	0	0	0	0	0	0	0	0	0	0	0	0	0	0	0
416043	Bacteria; Bacteroidetes; Bacteroidia; Bacteroidales; S24-7	9	0	112	7	10	5	64	12	4405	0	0	0	0	0	2	0	0	341	2	1	3	49	1	0	0	46	267	72	0	206
262957	Bacteria; Firmicutes; Clostridia; Clostridiales	0	0	0	0	1	0	0	0	0	0	0	0	0	0	2	0	0	0	0	0	0	2	0	32	0	0	0	0	2	0
263899	Bacteria; Firmicutes; Clostridia; Clostridiales	1	0	1	0	0	0	0	0	0	0	0	0	0	0	2	0	0	0	0	0	15	1	0	0	33	0	0	0	0	0
1105687	Bacteria; Firmicutes; Clostridia; Clostridiales; Ruminococcaceae; Oscillospira	0	0	2	3	1	3	0	0	1	0	0	0	0	0	2	0	1	1	0	18	0	2	0	0	2	0	20	0	6	2
271592	Bacteria; Firmicutes; Clostridia; Clostridiales	0	1	1	0	1	0	0	0	0	0	0	0	0	0	2	0	0	0	0	2	2	0	1	8	0	0	0	2	0	0
266483	Bacteria; Firmicutes; Clostridia; Clostridiales	0	0	0	0	0	0	0	0	0	0	0	0	0	0	2	0	0	2	0	0	0	1	0	0	0	0	8	3	1	0
332168	Bacteria; Firmicutes; Clostridia; Clostridiales; Lachnospiraceae	0	0	0	1	0	1	0	0	0	0	0	0	0	0	2	4	0	1	0	0	0	0	2	0	3	0	0	0	0	0
211378	Bacteria; Bacteroidetes; Bacteroidia; Bacteroidales; S24-7	0	0	0	0	0	1	0	0	0	0	0	0	0	0	2	1	0	1	1	1	1	2	0	1	2	0	0	0	1	0
269585	Bacteria; Firmicutes; Clostridia; Clostridiales; Ruminococcaceae	0	1	0	0	1	1	0	2	0	0	0	0	0	0	2	1	1	2	0	0	1	2	0	0	2	0	0	0	1	0
162576	Bacteria; Firmicutes; Clostridia; Clostridiales	0	0	1	0	0	0	0	0	0	0	0	0	0	0	2	0	0	0	0	0	0	0	0	1	0	0	0	0	0	0
212170	Bacteria; Bacteroidetes; Bacteroidia; Bacteroidales; S24-7	0	0	0	2	0	0	0	0	22	0	0	0	0	0	2	0	0	1	0	0	0	0	0	0	0	0	1	0	0	0
276481	Bacteria; Actinobacteria; Actinobacteria; Actinomycetales; Brevibacteriaceae; Brevibacterium; aureum	0	0	0	1	0	0	1	0	0	0	0	0	0	0	2	0	0	0	0	0	0	0	0	0	0	0	0	0	0	0
4343528	Bacteria; Firmicutes; Clostridia; Clostridiales; Ruminococcaceae; Oscillospira	0	0	0	0	0	0	0	0	0	0	0	0	0	0	2	0	0	1	0	0	0	0	0	0	0	0	0	0	0	0
260607	Bacteria; Firmicutes; Clostridia; Clostridiales	0	0	0	0	0	0	0	0	0	0	0	0	0	0	2	0	0	0	0	0	0	0	0	0	0	0	0	0	0	0
376516	Bacteria; Firmicutes; Clostridia; Clostridiales	0	0	0	0	0	0	0	0	0	0	0	0	0	0	2	0	0	0	0	0	0	0	0	0	0	0	0	0	0	0
245648	Bacteria; Proteobacteria; Alphaproteobacteria; Rhodobacterales; Rhodobacteraceae; Paracoccus; aminovorans	0	0	0	0	0	0	0	0	0	1	0	0	1	0	0	0	0	0	0	0	0	0	0	0	0	0	0	0	0	0
1123167	Bacteria; Actinobacteria; Actinobacteria; Actinomycetales; Microbacteriaceae; Microbacterium	12	13	2	5	4	13	1	0	2	0	1	0	1	0	0	0	0	0	0	0	0	0	0	0	1	0	1	2	1	0
270707	Bacteria; Bacteroidetes; Bacteroidia; Bacteroidales; S24-7	0	0	2	0	2	2	0	0	1	0	1	0	1	0	0	0	0	2	1	0	0	0	0	0	0	1	0	0	1	1
372906	Bacteria; Firmicutes; Clostridia; Clostridiales; Lachnospiraceae; [Ruminococcus]; gnavus	0	1	0	0	0	0	0	1	1	0	1	0	1	0	0	0	0	1	0	1	0	0	0	0	0	0	0	0	1	0
263946	Bacteria; Firmicutes; Clostridia; Clostridiales; Lachnospiraceae; [Ruminococcus]; gnavus	9	10	0	0	0	1	2	0	2	1	0	0	0	0	1	0	3	0	0	6	1	8	2	0	0	0	0	0	1	1
320844	Bacteria; Firmicutes; Clostridia; Clostridiales; Lachnospiraceae; [Ruminococcus]; gnavus	2	2	1	2	4	15	2	0	4	0	1	0	0	0	1	16	12	6	4	11	7	0	21	83	7	0	21	3	1	0
172464	Bacteria; Firmicutes; Clostridia; Clostridiales	1	8	30	0	29	12	0	0	12	0	1	0	0	0	1	5	2	0	0	3	2	0	0	0	7	0	0	0	16	0
336174	Bacteria; Firmicutes; Clostridia; Clostridiales; Lachnospiraceae	0	1	2	0	0	2	1	1	1	0	1	0	0	0	1	0	0	1	0	0	4	0	0	0	0	2	0	3	5	0
199137	Bacteria; Firmicutes; Clostridia; Clostridiales; Lachnospiraceae; Coprococcus	2	0	0	0	0	0	1	0	2	0	1	0	0	0	1	0	0	1	0	4	0	0	0	4	0	0	1	0	0	0
398138	Bacteria; Firmicutes; Clostridia; Clostridiales; Ruminococcaceae	2	0	0	0	0	0	0	0	0	0	1	0	0	0	1	0	0	1	0	0	0	0	0	0	0	0	0	0	0	0
274697	Bacteria; Firmicutes; Clostridia; Clostridiales	0	0	0	0	1	0	0	0	0	0	1	0	0	0	1	0	0	0	0	0	0	0	0	0	0	0	0	0	0	0
268978	Bacteria; Firmicutes; Clostridia; Clostridiales; Lachnospiraceae	0	0	0	0	0	0	0	0	0	0	1	0	0	0	1	0	0	0	0	0	0	0	0	0	0	0	0	0	0	0
341343	Bacteria; Firmicutes; Clostridia; Clostridiales	2	6	7	2	0	0	7	4	2	0	0	0	1	1	0	0	4	3	1	0	9	2	4	8	1	0	0	0	0	0
330754	Bacteria; Firmicutes; Clostridia; Clostridiales	0	0	0	2	0	2	0	0	0	0	0	0	1	1	0	0	0	0	0	0	3	0	0	0	0	0	0	0	11	0
310877	Bacteria; Firmicutes; Clostridia; Clostridiales; Lachnospiraceae	0	1	1	0	1	0	0	0	0	0	0	0	1	1	0	7	1	2	0	0	0	0	0	0	4	0	2	1	3	0
354097	Bacteria; Firmicutes; Clostridia; Clostridiales	0	0	0	2	0	1	2	0	1	0	0	0	1	1	0	3	0	1	0	0	0	0	1	0	0	0	0	3	0	5
75475	Bacteria; Firmicutes; Clostridia; Clostridiales; [Tissierellaceae]; Peptoniphilus	0	0	1	0	0	0	0	1	0	0	0	0	1	1	0	0	0	0	0	1	0	0	0	0	0	2	0	3	1	0
269815	Bacteria; Firmicutes; Clostridia; Clostridiales	0	0	0	0	0	0	0	0	0	0	0	0	1	1	0	0	0	0	0	0	6	2	3	1	1	0	0	0	0	0
276325	Bacteria; Firmicutes; Clostridia; Clostridiales	0	0	1	0	6	0	1	0	0	0	0	0	1	1	0	0	0	1	0	0	0	0	0	0	0	1	2	0	0	1
226338	Bacteria; Firmicutes; Bacilli; Lactobacillales; Enterococcaceae; Enterococcus; cecorum	0	0	0	1	0	0	1	0	0	0	0	0	1	1	0	0	0	0	0	0	0	1	0	0	1	1	0	0	0	0
310945	Bacteria; Firmicutes; Clostridia; Clostridiales; Ruminococcaceae; Oscillospira	0	2	1	0	0	0	1	0	0	0	0	0	1	1	0	0	0	0	0	0	2	1	0	1	0	0	0	0	0	0
348398	Bacteria; Firmicutes; Clostridia; Clostridiales	0	0	0	0	12	0	0	0	0	0	0	0	1	1	0	0	3	0	0	1	0	0	0	0	0	0	0	0	0	0
154618	Bacteria; Actinobacteria; Actinobacteria; Actinomycetales; Nocardioidaceae; Nocardioides	0	0	0	0	0	1	0	0	3	0	0	0	1	1	0	0	0	0	0	0	0	1	0	0	0	0	0	0	0	0
271013	Bacteria; Firmicutes; Clostridia; Clostridiales	0	0	0	0	1	0	0	0	0	0	0	0	1	1	0	0	0	0	0	0	0	0	0	0	0	0	0	0	0	0
183012	Bacteria; Bacteroidetes; Bacteroidia; Bacteroidales; Bacteroidaceae; Bacteroides	0	0	1	0	0	0	0	0	0	0	0	0	1	1	0	0	1	0	1	5	0	0	0	0	0	0	0	0	0	0
194909	Bacteria; Bacteroidetes; Bacteroidia; Bacteroidales; Bacteroidaceae; Bacteroides	0	0	0	0	0	0	0	0	0	0	0	0	1	1	0	0	1	0	1	0	0	0	0	0	0	0	0	0	0	0
193358	Bacteria; Firmicutes; Clostridia; Clostridiales; Lachnospiraceae; [Ruminococcus]; gnavus	0	0	0	0	0	0	0	0	0	0	0	0	1	1	0	1	0	2	0	0	0	0	0	0	0	0	0	0	0	0
949062	Bacteria; Proteobacteria; Alphaproteobacteria; Sphingomonadales; Sphingomonadaceae; Kaistobacter	0	0	1	1	0	2	0	0	0	2	0	0	0	0	0	0	1	0	0	0	0	0	0	0	0	2	0	1	0	1
3698582	Bacteria; Proteobacteria; Gammaproteobacteria; Pseudomonadales; Moraxellaceae; Acinetobacter; johnsonii	0	0	0	2	0	0	0	0	0	2	0	0	0	0	0	0	0	0	1	0	0	0	0	0	0	1	0	0	0	0
515257	Bacteria; Proteobacteria; Gammaproteobacteria; Pseudomonadales; Moraxellaceae; Acinetobacter; lwoffii	1	1	0	0	0	0	0	0	0	2	0	0	0	0	0	0	0	0	0	0	0	0	1	0	0	0	0	0	0	0
259111	Bacteria; Firmicutes; Bacilli; Lactobacillales; Lactobacillaceae; Lactobacillus	2	0	1	0	0	0	0	0	0	2	0	0	0	0	0	0	0	0	0	0	0	0	0	0	0	0	0	0	0	0
265322	Bacteria; Bacteroidetes; Bacteroidia; Bacteroidales; S24-7	0	0	0	0	0	0	0	0	0	2	0	0	0	0	0	0	0	0	0	0	0	0	0	0	0	0	0	0	0	0
1510067	Bacteria; Firmicutes; Clostridia; Clostridiales	0	0	0	0	0	0	0	0	0	2	0	0	0	0	0	0	0	0	0	0	0	0	0	0	0	0	0	0	0	0
4373642	Bacteria; Firmicutes; Bacilli; Lactobacillales; Enterococcaceae; Enterococcus	0	0	0	0	0	0	0	0	0	1	1	0	0	0	0	0	0	0	0	0	0	0	0	0	0	0	0	1	0	0
174422	Bacteria; Firmicutes; Clostridia; Clostridiales	0	0	0	0	1	0	0	0	0	1	1	0	0	0	0	0	0	0	0	0	0	0	0	0	0	0	0	0	1	0
107349	Bacteria; Proteobacteria; Betaproteobacteria; Burkholderiales; Burkholderiaceae; Pandoraea	0	0	0	0	0	0	0	0	0	1	1	0	0	0	0	0	0	0	0	0	0	0	0	0	0	0	0	0	0	0
537279	Bacteria; Proteobacteria; Gammaproteobacteria; Xanthomonadales; Xanthomonadaceae	0	0	0	0	0	0	0	0	0	1	1	0	0	0	0	0	0	0	0	0	0	0	0	0	0	0	0	0	0	0
303574	Bacteria; Firmicutes; Clostridia; Clostridiales; Ruminococcaceae; Ruminococcus	2	4	0	0	0	0	0	0	1	0	0	0	0	1	1	1	0	0	0	0	0	0	0	0	0	0	1	0	24	3
264760	Bacteria; Firmicutes; Clostridia; Clostridiales	0	0	0	0	0	0	0	1	0	0	0	0	0	1	1	0	0	2	0	1	1	0	1	5	0	0	1	0	0	0
2874602	Bacteria; Bacteroidetes; Bacteroidia; Bacteroidales; Bacteroidaceae; Bacteroides	0	0	4	0	0	0	0	0	0	0	0	0	0	1	1	0	3	0	1	7	0	0	0	1	3	0	0	0	0	0
170056	Bacteria; Firmicutes; Clostridia; Clostridiales; Lachnospiraceae; [Ruminococcus]; gnavus	0	1	0	1	0	0	1	1	1	0	0	0	0	1	1	0	1	1	0	0	2	0	0	0	0	0	1	0	1	0
188862	Bacteria; Firmicutes; Clostridia; Clostridiales; Ruminococcaceae; Oscillospira	1	0	0	0	0	0	0	0	0	0	0	0	0	1	1	0	0	1	0	1	0	0	0	0	1	0	0	0	0	0
268333	Bacteria; Firmicutes; Clostridia; Clostridiales; Lachnospiraceae	0	0	0	1	0	0	0	0	0	0	0	0	0	1	1	0	1	0	0	1	0	1	0	0	0	0	0	0	1	0
4482889	Bacteria; Firmicutes; Bacilli; Lactobacillales; Aerococcaceae; Aerococcus	0	0	0	0	0	2	1	0	4	0	0	0	0	1	1	0	0	0	0	0	0	0	0	0	0	0	0	0	0	0
270782	Bacteria; Firmicutes; Clostridia; Clostridiales	0	0	0	0	0	0	0	0	0	0	0	0	0	1	1	3	0	0	0	0	0	0	0	0	0	0	0	0	0	0
267042	Bacteria; Firmicutes; Clostridia; Clostridiales; Ruminococcaceae; Ruminococcus	7	0	8	1	0	0	0	0	19	0	2	0	0	0	0	0	12	5	3	0	11	0	0	0	11	8	31	9	7	14
589329	Bacteria; Bacteroidetes; Bacteroidia; Bacteroidales; Prevotellaceae; Prevotella; copri	1	0	4	1	0	1	4	2	0	0	2	0	0	0	0	0	0	0	0	0	0	0	0	1	6	0	0	0	0	0
273724	Bacteria; Firmicutes; Clostridia; Clostridiales; Ruminococcaceae; Oscillospira	3	0	0	0	0	0	0	0	0	0	2	0	0	0	0	4	0	0	0	0	0	0	0	2	0	0	0	0	0	0
267789	Bacteria; Firmicutes; Clostridia; Clostridiales	0	0	0	0	1	0	0	1	0	0	2	0	0	0	0	0	0	0	0	0	2	0	0	0	1	0	1	0	0	0
309470	Bacteria; Spirochaetes; Spirochaetes; Spirochaetales; Spirochaetaceae; Treponema	0	0	0	0	0	0	0	0	0	0	2	0	0	0	0	0	0	0	0	0	0	0	0	1	0	0	0	0	0	0
204003	Bacteria; Bacteroidetes; Bacteroidia; Bacteroidales; S24-7	1	0	0	1	0	0	0	0	0	0	2	0	0	0	0	0	0	1	0	0	0	0	0	0	0	0	0	0	0	0
261606	Bacteria; Firmicutes; Clostridia; Clostridiales	0	0	0	0	0	0	0	0	0	0	2	0	0	0	0	0	0	0	0	0	0	0	0	0	0	0	0	0	0	0
388763	Bacteria; Proteobacteria; Gammaproteobacteria; Pseudomonadales; Pseudomonadaceae; Pseudomonas	1	0	1	0	0	3	2	0	0	1	0	0	0	1	0	0	1	0	0	1	1	0	0	0	2	7	0	1	1	0
341749	Bacteria; Firmicutes; Clostridia; Clostridiales; Lachnospiraceae	0	0	0	0	0	0	0	0	0	1	0	0	0	1	0	0	0	0	0	1	0	1	0	1	0	0	0	0	0	0
291816	Bacteria; Firmicutes; Bacilli; Lactobacillales; Lactobacillaceae; Lactobacillus	0	0	0	0	0	0	0	0	0	1	0	0	0	1	0	0	0	0	0	0	0	0	0	0	0	0	0	0	0	0
314842	Bacteria; Firmicutes; Clostridia; Clostridiales; Lachnospiraceae	3	0	1	2	0	0	0	0	0	0	1	0	0	1	0	8	0	5	0	0	1	0	21	5	2	0	0	0	17	0
337784	Bacteria; Firmicutes; Clostridia; Clostridiales; [Mogibacteriaceae]	0	2	2	2	0	0	0	0	0	0	1	0	0	1	0	4	1	2	0	4	2	2	4	4	0	0	2	4	4	2
267041	Bacteria; Firmicutes; Clostridia; Clostridiales; Ruminococcaceae	0	3	0	3	0	3	2	0	0	0	1	0	0	1	0	2	2	1	0	0	0	1	0	0	3	0	1	0	0	1
260655	Bacteria; Firmicutes; Clostridia; Clostridiales; Lachnospiraceae; [Ruminococcus]; gnavus	0	0	0	0	0	0	0	0	0	0	1	0	0	1	0	0	0	0	0	0	0	0	0	0	0	0	0	0	1	0
370217	Bacteria; Firmicutes; Clostridia; Clostridiales	0	0	0	0	0	0	0	0	0	0	1	0	0	1	0	0	0	0	0	0	0	0	0	0	0	0	0	0	0	0
331747	Bacteria; Firmicutes; Clostridia; Clostridiales	0	0	1	11	1	5	0	0	0	0	0	0	0	2	0	0	0	0	0	0	1	0	1	0	7	0	0	0	26	0
308523	Bacteria; Firmicutes; Clostridia; Clostridiales; Ruminococcaceae; Oscillospira	1	0	0	0	0	3	0	1	0	0	0	0	0	2	0	0	1	1	0	0	0	1	0	3	1	0	1	4	4	2
270244	Bacteria; Firmicutes; Clostridia; Clostridiales; Lachnospiraceae	2	2	4	0	0	0	0	0	0	0	0	0	0	2	0	0	0	0	0	0	0	0	0	0	0	0	0	3	9	1
265576	Bacteria; Firmicutes; Clostridia; Clostridiales; Lachnospiraceae; Coprococcus	0	0	0	0	0	0	2	0	0	0	0	0	0	2	0	0	0	1	0	0	2	0	0	2	0	0	0	0	0	1
38415	Bacteria; Firmicutes; Clostridia; Clostridiales; Lachnospiraceae; Dorea	0	0	0	0	0	0	0	0	0	0	0	0	0	2	0	0	0	0	0	1	0	0	0	0	0	0	0	0	0	1
577228	Bacteria; Bacteroidetes; Bacteroidia; Bacteroidales; S24-7	3	0	1	2	1	1	0	1	0	0	0	0	0	2	0	0	0	0	0	0	0	0	0	0	0	0	0	0	0	0
350297	Bacteria; Firmicutes; Clostridia; Clostridiales	0	0	0	0	1	0	0	1	0	0	0	0	0	2	0	0	0	0	0	0	0	0	0	0	0	0	0	0	0	0
858026	Bacteria; Actinobacteria; Actinobacteria; Actinomycetales; Corynebacteriaceae; Corynebacterium	0	0	0	0	0	0	0	0	0	0	0	0	0	2	0	0	0	0	0	0	0	0	0	0	0	0	0	0	0	0
207780	Bacteria; Proteobacteria; Betaproteobacteria; Burkholderiales; Comamonadaceae	1	0	1	2	0	9	0	1	0	0	0	1	0	0	0	0	1	1	0	5	1	1	0	0	1	4	1	11	4	2
1106617	Bacteria; Proteobacteria; Betaproteobacteria; Burkholderiales; Comamonadaceae	2	0	0	0	6	19	0	1	0	0	0	1	0	0	0	0	1	0	0	3	1	1	0	0	3	1	4	5	10	1
175575	Bacteria; Firmicutes; Clostridia; Clostridiales; Lachnospiraceae; [Ruminococcus]; gnavus	2	3	1	2	0	0	0	0	0	0	0	1	0	0	0	0	0	0	0	0	0	0	0	9	0	0	0	3	0	0
273533	Bacteria; Firmicutes; Clostridia; Clostridiales	0	0	4	0	4	2	0	0	0	0	0	1	0	0	0	0	0	1	0	0	0	0	0	0	0	1	0	5	0	5
815480	Bacteria; Proteobacteria; Gammaproteobacteria; Xanthomonadales; Xanthomonadaceae; Stenotrophomonas	0	1	0	0	1	2	0	1	1	0	0	1	0	0	0	0	0	0	0	2	0	0	0	0	2	3	1	1	2	0
819999	Bacteria; Proteobacteria; Gammaproteobacteria; Enterobacteriales; Enterobacteriaceae	1	0	0	0	0	3	0	1	0	0	0	1	0	0	0	1	1	0	0	0	1	0	0	0	1	1	1	3	1	1
342724	Bacteria; Proteobacteria; Gammaproteobacteria; Xanthomonadales; Xanthomonadaceae	0	1	0	0	2	1	0	1	2	0	0	1	0	0	0	1	0	0	0	0	0	0	0	2	0	0	0	2	1	0
791973	Bacteria; Proteobacteria; Gammaproteobacteria; Alteromonadales; Shewanellaceae; Shewanella	0	0	0	0	0	1	1	0	35	0	0	1	0	0	0	0	0	0	4	0	2	1	1	0	0	1	0	1	2	0
1145598	Bacteria; Bacteroidetes; Flavobacteriia; Flavobacteriales; Flavobacteriaceae; Flavobacterium	1	0	2	0	1	1	1	0	0	0	0	1	0	0	0	0	0	0	0	1	0	0	0	0	1	2	0	0	0	0
773251	Bacteria; Firmicutes; Bacilli; Lactobacillales; Lactobacillaceae; Pediococcus	0	0	0	0	0	0	0	0	0	0	0	1	0	0	0	0	0	0	0	0	0	0	0	0	0	2	0	0	0	0
782289	Bacteria; Proteobacteria; Gammaproteobacteria; Pseudomonadales; Pseudomonadaceae; Pseudomonas; stutzeri	1	0	1	1	0	0	0	1	0	0	0	1	0	0	0	0	0	0	0	0	0	0	0	0	0	0	0	2	0	0
1016369	Bacteria; Firmicutes; Bacilli; Bacillales; Listeriaceae; Brochothrix	0	1	0	0	0	0	1	0	1	0	0	1	0	0	0	0	0	0	0	0	0	0	0	0	0	1	0	0	0	1
816512	Bacteria; Proteobacteria; Gammaproteobacteria; Aeromonadales	0	0	0	0	0	0	0	0	0	0	0	1	0	0	0	0	0	0	0	0	0	0	0	0	0	1	0	0	0	1
197273	Bacteria; Firmicutes; Bacilli; Lactobacillales; Streptococcaceae; Streptococcus	0	0	0	1	0	0	1	0	0	0	0	1	0	0	0	0	0	0	0	0	0	0	0	0	1	0	0	1	0	0
198502	Bacteria; Bacteroidetes; Bacteroidia; Bacteroidales; Prevotellaceae; Prevotella; copri	1	0	2	1	0	1	4	4	0	0	0	1	0	0	0	0	0	0	0	0	0	0	0	0	2	0	0	0	0	0
73538	Bacteria; Actinobacteria; Actinobacteria; Actinomycetales; Brevibacteriaceae; Brevibacterium	0	0	0	0	0	0	0	0	0	0	0	1	0	0	0	0	0	0	0	0	0	0	1	0	0	0	0	0	0	0
522749	Bacteria; Proteobacteria; Gammaproteobacteria; Xanthomonadales; Xanthomonadaceae	0	0	1	0	0	0	0	0	0	0	0	1	0	0	0	0	0	0	0	0	0	0	0	0	0	0	0	1	0	0
22466	Bacteria; Bacteroidetes; Bacteroidia; Bacteroidales; Prevotellaceae; Prevotella	0	0	0	0	0	1	0	0	0	0	0	1	0	0	0	0	0	0	0	0	0	0	0	0	0	0	0	1	0	0
266584	Bacteria; Proteobacteria; Alphaproteobacteria; Rhizobiales; Bradyrhizobiaceae	1	0	1	0	0	0	0	0	0	0	0	1	0	0	0	0	0	0	0	0	0	0	0	0	0	0	0	0	1	0
769075	Bacteria; Firmicutes; Clostridia; Clostridiales	0	0	0	24	0	0	0	0	0	0	0	1	0	0	0	0	0	0	0	0	0	0	0	0	0	0	0	0	0	0
531046	Bacteria; Bacteroidetes; Bacteroidia; Bacteroidales; Prevotellaceae; Prevotella	0	0	3	2	0	1	1	0	0	0	0	1	0	0	0	0	0	0	0	0	0	0	0	0	0	0	0	0	0	0
530416	Bacteria; Proteobacteria; Gammaproteobacteria; Pseudomonadales; Moraxellaceae; Acinetobacter; lwoffii	0	0	1	1	1	4	0	0	0	0	0	1	0	0	0	0	0	0	1	0	0	0	0	0	0	0	0	0	0	0
799034	Bacteria; Firmicutes; Clostridia; Clostridiales	0	2	0	1	0	2	0	0	0	0	0	1	0	0	0	2	0	0	0	0	0	0	0	0	0	0	0	0	0	0
337379	Bacteria; Firmicutes; Clostridia; Clostridiales; Clostridiaceae	0	0	2	0	0	1	1	0	0	0	0	1	0	0	0	0	0	0	0	0	0	0	0	0	0	0	0	0	0	0
3398150	Bacteria; Firmicutes; Bacilli; Lactobacillales; Lactobacillaceae; Lactobacillus	0	0	0	0	0	0	1	1	1	0	0	1	0	0	0	0	0	0	0	0	0	0	0	0	0	0	0	0	0	0
330921	Bacteria; Firmicutes; Clostridia; Clostridiales	0	0	1	0	1	1	0	0	0	0	0	1	0	0	0	0	0	0	0	0	6	0	0	0	0	0	0	0	0	0
342638	Bacteria; Bacteroidetes; Bacteroidia; Bacteroidales; Prevotellaceae; Prevotella; copri	1	0	0	0	0	1	0	0	0	0	0	1	0	0	0	0	0	0	0	0	0	0	0	0	0	0	0	0	0	0
1013234	Bacteria; Bacteroidetes; Bacteroidia; Bacteroidales; Prevotellaceae; Prevotella	0	0	0	0	0	1	1	0	0	0	0	1	0	0	0	0	0	0	0	0	0	0	0	0	0	0	0	0	0	0
911254	Bacteria; Bacteroidetes; Bacteroidia; Bacteroidales	1	0	0	0	0	0	0	0	0	0	0	1	0	0	0	0	0	0	0	0	0	0	0	0	0	0	0	0	0	0
306885	Bacteria; Bacteroidetes; Bacteroidia; Bacteroidales	0	0	0	0	0	0	1	0	0	0	0	1	0	0	0	0	0	0	0	0	0	0	0	0	0	0	0	0	0	0
1142257	Bacteria; Actinobacteria; Actinobacteria; Actinomycetales; Microbacteriaceae; Agrococcus; jenensis	0	0	0	0	1	0	0	0	0	0	0	1	0	0	0	0	0	0	0	0	0	0	0	0	0	0	0	0	0	0
274387	Bacteria; Firmicutes; Clostridia; Clostridiales	0	0	0	0	0	0	0	0	0	0	0	1	0	0	0	0	0	0	0	1	0	0	0	0	0	0	0	0	0	0
37173	Bacteria; Actinobacteria; Actinobacteria; Actinomycetales; Intrasporangiaceae; Phycicoccus	0	0	0	0	0	0	0	0	0	0	0	1	0	0	0	0	0	0	0	0	0	0	0	0	0	0	0	0	0	0
301113	Bacteria; Actinobacteria; Actinobacteria; Actinomycetales; Micrococcaceae; Arthrobacter	0	0	0	0	0	0	0	0	0	0	0	1	0	0	0	0	0	0	0	0	0	0	0	0	0	0	0	0	0	0
4310221	Bacteria; Bacteroidetes; Bacteroidia; Bacteroidales	0	0	0	0	0	0	0	0	0	0	0	1	0	0	0	0	0	0	0	0	0	0	0	0	0	0	0	0	0	0
524044	Bacteria; Bacteroidetes; Bacteroidia; Bacteroidales; S24-7	0	0	0	0	0	0	0	0	0	0	0	1	0	0	0	0	0	0	0	0	0	0	0	0	0	0	0	0	0	0
638485	Bacteria; Fibrobacteres; Fibrobacteria; Fibrobacterales; Fibrobacteraceae; Fibrobacter; succinogenes	0	0	0	0	0	0	0	0	0	0	0	1	0	0	0	0	0	0	0	0	0	0	0	0	0	0	0	0	0	0
398350	Bacteria; Firmicutes; Bacilli; Bacillales; Staphylococcaceae; Staphylococcus	0	0	0	0	0	0	0	0	0	0	0	1	0	0	0	0	0	0	0	0	0	0	0	0	0	0	0	0	0	0
303239	Bacteria; Firmicutes; Bacilli; Lactobacillales; Leuconostocaceae; Leuconostoc	0	0	0	0	0	0	0	0	0	0	0	1	0	0	0	0	0	0	0	0	0	0	0	0	0	0	0	0	0	0
289974	Bacteria; Firmicutes; Bacilli; Lactobacillales; Streptococcaceae; Lactococcus	0	0	0	0	0	0	0	0	0	0	0	1	0	0	0	0	0	0	0	0	0	0	0	0	0	0	0	0	0	0
309815	Bacteria; Firmicutes; Clostridia; Clostridiales	0	0	0	0	0	0	0	0	0	0	0	1	0	0	0	0	0	0	0	0	0	0	0	0	0	0	0	0	0	0
366584	Bacteria; Firmicutes; Clostridia; Clostridiales	0	0	0	0	0	0	0	0	0	0	0	1	0	0	0	0	0	0	0	0	0	0	0	0	0	0	0	0	0	0
332027	Bacteria; Firmicutes; Clostridia; Clostridiales; Christensenellaceae	0	0	0	0	0	0	0	0	0	0	0	1	0	0	0	0	0	0	0	0	0	0	0	0	0	0	0	0	0	0
197578	Bacteria; Firmicutes; Clostridia; Clostridiales; Ruminococcaceae	0	0	0	0	0	0	0	0	0	0	0	1	0	0	0	0	0	0	0	0	0	0	0	0	0	0	0	0	0	0
342836	Bacteria; Firmicutes; Clostridia; Clostridiales; Ruminococcaceae	0	0	0	0	0	0	0	0	0	0	0	1	0	0	0	0	0	0	0	0	0	0	0	0	0	0	0	0	0	0
361398	Bacteria; Firmicutes; Clostridia; Clostridiales; Ruminococcaceae	0	0	0	0	0	0	0	0	0	0	0	1	0	0	0	0	0	0	0	0	0	0	0	0	0	0	0	0	0	0
583572	Bacteria; Firmicutes; Clostridia; Clostridiales; Ruminococcaceae	0	0	0	0	0	0	0	0	0	0	0	1	0	0	0	0	0	0	0	0	0	0	0	0	0	0	0	0	0	0
608244	Bacteria; Firmicutes; Clostridia; Clostridiales; Ruminococcaceae; Ruminococcus	0	0	0	0	0	0	0	0	0	0	0	1	0	0	0	0	0	0	0	0	0	0	0	0	0	0	0	0	0	0
512494	Bacteria; Firmicutes; Clostridia; Clostridiales; Veillonellaceae; Phascolarctobacterium	0	0	0	0	0	0	0	0	0	0	0	1	0	0	0	0	0	0	0	0	0	0	0	0	0	0	0	0	0	0
290815	Bacteria; Lentisphaerae; [Lentisphaeria]; Z20; R4-45B	0	0	0	0	0	0	0	0	0	0	0	1	0	0	0	0	0	0	0	0	0	0	0	0	0	0	0	0	0	0
802048	Bacteria; Proteobacteria; Gammaproteobacteria; Alteromonadales; [Chromatiaceae]; Rheinheimera	0	0	0	0	0	0	0	0	0	0	0	1	0	0	0	0	0	0	0	0	0	0	0	0	0	0	0	0	0	0
328917	Bacteria; Proteobacteria; Gammaproteobacteria; Enterobacteriales; Enterobacteriaceae	0	0	0	0	0	0	0	0	0	0	0	1	0	0	0	0	0	0	0	0	0	0	0	0	0	0	0	0	0	0
321762	Bacteria; Tenericutes; Mollicutes; RF39	0	0	0	0	0	0	0	0	0	0	0	1	0	0	0	0	0	0	0	0	0	0	0	0	0	0	0	0	0	0
302547	Bacteria; Verrucomicrobia; Verruco-5; WCHB1-41; RFP12	0	0	0	0	0	0	0	0	0	0	0	1	0	0	0	0	0	0	0	0	0	0	0	0	0	0	0	0	0	0
175365	Bacteria; Firmicutes; Clostridia; Clostridiales	10	39	16	9	17	3	0	4	5	0	0	0	1	0	0	25	3	15	0	2	40	9	0	23	0	1	5	0	44	10
1108679	Bacteria; Proteobacteria; Gammaproteobacteria; Enterobacteriales; Enterobacteriaceae	10	69	1	3	0	0	1	0	0	0	0	0	1	0	0	1	0	12	6	0	0	6	1	0	1	57	1	0	1	1
276761	Bacteria; Firmicutes; Clostridia; Clostridiales; Ruminococcaceae	0	0	1	0	0	0	0	0	3	0	0	0	1	0	0	0	0	0	0	1	0	0	1	0	35	0	0	0	0	0
193620	Bacteria; Firmicutes; Clostridia; Clostridiales	6	2	4	1	1	0	0	1	0	0	0	0	1	0	0	0	0	14	0	0	1	2	3	9	6	0	0	0	0	4
165489	Bacteria; Proteobacteria; Gammaproteobacteria; Enterobacteriales; Enterobacteriaceae	7	63	0	2	0	0	0	0	0	0	0	0	1	0	0	0	0	7	4	0	0	3	4	0	0	11	0	0	5	1
232072	Bacteria; Firmicutes; Clostridia; Clostridiales; Ruminococcaceae; Oscillospira	0	0	0	0	0	0	0	0	0	0	0	0	1	0	0	0	2	7	0	16	0	1	1	0	1	4	1	0	0	12
276656	Bacteria; Firmicutes; Clostridia; Clostridiales; Ruminococcaceae	0	1	3	0	1	6	0	0	1	0	0	0	1	0	0	1	1	1	0	0	0	0	0	0	0	2	0	8	0	2
1107439	Bacteria; Firmicutes; Clostridia; Clostridiales	0	0	0	0	0	0	0	0	0	0	0	0	1	0	0	1	0	0	0	0	0	1	0	0	10	0	2	0	1	0
260547	Bacteria; Firmicutes; Clostridia; Clostridiales; Ruminococcaceae	0	0	0	1	2	0	1	0	0	0	0	0	1	0	0	0	2	0	0	3	0	0	3	0	1	1	0	2	0	3
188887	Bacteria; Bacteroidetes; Bacteroidia; Bacteroidales; Bacteroidaceae; Bacteroides	0	0	4	0	0	0	0	0	0	0	0	0	1	0	0	0	11	0	7	13	0	0	0	1	4	0	0	0	0	0
230725	Bacteria; Firmicutes; Clostridia; Clostridiales; Ruminococcaceae; Oscillospira	0	1	0	4	1	0	0	1	1	0	0	0	1	0	0	0	1	0	0	0	3	0	3	0	1	0	0	0	1	0
272619	Bacteria; Firmicutes; Clostridia; Clostridiales	0	0	6	0	6	2	0	0	0	0	0	0	1	0	0	0	1	1	0	2	0	1	0	0	1	0	0	1	0	3
303841	Bacteria; Firmicutes; Clostridia; Clostridiales; Lachnospiraceae	0	0	0	1	1	0	1	0	0	0	0	0	1	0	0	0	1	0	1	8	0	0	0	0	0	1	1	2	0	0
12290	Bacteria; Actinobacteria; Actinobacteria; Actinomycetales; Microbacteriaceae; Pseudoclavibacter; helvolus	0	0	0	0	0	6	2	1	2	0	0	0	1	0	0	0	0	0	0	1	0	0	0	0	1	1	1	1	0	0
827689	Bacteria; Firmicutes; Clostridia; Clostridiales	1	0	0	0	2	0	0	0	0	0	0	0	1	0	0	0	0	1	0	0	3	0	1	0	1	0	0	0	2	0
299267	Bacteria; Proteobacteria; Gammaproteobacteria; Enterobacteriales; Enterobacteriaceae	0	0	0	0	0	0	0	0	0	0	0	0	1	0	0	0	0	0	0	0	0	0	1	0	0	2	0	0	0	0
261492	Bacteria; Firmicutes; Bacilli; Lactobacillales; Lactobacillaceae; Lactobacillus	0	1	0	0	0	0	0	0	0	0	0	0	1	0	0	0	0	0	0	0	0	0	0	1	0	0	2	0	0	0
4412487	Bacteria; Bacteroidetes; Bacteroidia; Bacteroidales; Bacteroidaceae; Bacteroides	0	0	3	0	0	0	0	0	0	0	0	0	1	0	0	0	1	0	1	1	0	0	0	2	0	0	0	0	0	0
142011	Bacteria; Actinobacteria; Actinobacteria; Actinomycetales; Microbacteriaceae; Microbacterium; maritypicum	0	0	0	0	2	7	0	0	4	0	0	0	1	0	0	1	0	0	1	0	0	0	0	0	1	0	2	0	0	0
263704	Bacteria; Firmicutes; Clostridia; Clostridiales; Lachnospiraceae; Coprococcus	0	0	0	1	0	0	1	0	1	0	0	0	1	0	0	0	2	0	0	0	0	0	0	1	1	0	0	0	0	0
338640	Bacteria; Firmicutes; Clostridia; Clostridiales; Ruminococcaceae; Ruminococcus	0	0	0	0	0	0	0	0	0	0	0	0	1	0	0	0	0	0	0	0	0	0	0	0	1	0	0	1	0	0
266203	Bacteria; Firmicutes; Clostridia; Clostridiales	0	0	0	0	0	0	0	0	0	0	0	0	1	0	0	0	0	0	0	0	0	0	0	0	2	0	0	0	0	0
659831	Bacteria; Firmicutes; Clostridia; Clostridiales	0	0	0	0	6	2	0	0	0	0	0	0	1	0	0	0	0	0	0	0	0	0	0	0	0	0	0	0	2	0
797021	Bacteria; Firmicutes; Clostridia; Clostridiales	1	1	0	0	0	6	5	0	0	0	0	0	1	0	0	9	0	2	0	0	1	0	0	0	0	0	1	0	1	0
311031	Bacteria; Firmicutes; Clostridia; Clostridiales	1	0	0	0	2	0	0	0	0	0	0	0	1	0	0	0	0	0	0	0	0	0	0	1	0	0	0	0	0	0
182255	Bacteria; Bacteroidetes; Bacteroidia; Bacteroidales; Bacteroidaceae; Bacteroides	0	0	3	0	0	0	0	0	0	0	0	0	1	0	0	0	0	0	0	2	0	0	0	1	0	0	0	0	0	0
182052	Bacteria; Bacteroidetes; Bacteroidia; Bacteroidales; Bacteroidaceae; Bacteroides	0	0	0	0	0	0	0	0	0	0	0	0	1	0	0	0	0	0	0	2	0	0	0	1	0	0	0	0	0	0
4468234	Bacteria; Bacteroidetes; Bacteroidia; Bacteroidales; Bacteroidaceae; Bacteroides	0	0	0	0	0	0	0	0	0	0	0	0	1	0	0	0	3	0	0	1	0	0	0	1	0	0	0	0	0	0
86519	Bacteria; Proteobacteria; Gammaproteobacteria; Enterobacteriales; Enterobacteriaceae	0	0	0	0	0	0	0	0	0	0	0	0	1	0	0	0	0	0	0	0	0	0	0	0	0	1	0	0	0	0
261574	Bacteria; Firmicutes; Clostridia; Clostridiales	3	0	0	0	0	1	0	0	0	0	0	0	1	0	0	0	3	0	0	7	0	0	1	0	0	0	0	0	0	0
275483	Bacteria; Firmicutes; Clostridia; Clostridiales	0	0	0	0	1	0	0	0	0	0	0	0	1	0	0	0	0	0	0	0	0	0	1	0	0	0	0	0	0	0
557978	Bacteria; Firmicutes; Bacilli; Lactobacillales; Streptococcaceae; Streptococcus	0	0	0	0	0	0	2	0	0	0	0	0	1	0	0	0	0	0	0	2	0	0	0	0	0	0	0	1	0	0
206324	Bacteria; Bacteroidetes; Bacteroidia; Bacteroidales; S24-7	0	1	1	0	0	0	0	0	0	0	0	0	1	0	0	0	0	1	0	0	1	1	0	0	0	0	0	0	1	0
248395	Bacteria; Proteobacteria; Alphaproteobacteria; Caulobacterales; Caulobacteraceae; Caulobacter	1	0	0	0	0	0	0	0	0	0	0	0	1	0	0	0	1	0	0	0	0	0	0	0	0	0	0	0	1	0
269777	Bacteria; Firmicutes; Clostridia; Clostridiales	0	0	0	0	0	0	0	0	0	0	0	0	1	0	0	0	0	0	0	0	0	0	0	0	0	0	0	0	1	0
311174	Bacteria; Firmicutes; Clostridia; Clostridiales	1	0	1	0	1	0	0	0	0	0	0	0	1	0	0	0	0	0	0	0	0	0	0	0	0	0	0	0	0	0
874280	Bacteria; Firmicutes; Bacilli; Bacillales; Staphylococcaceae; Macrococcus; caseolyticus	0	0	0	0	0	0	3	0	0	0	0	0	1	0	0	0	0	0	0	0	0	0	0	0	0	0	0	0	0	0
309382	Bacteria; Bacteroidetes; Bacteroidia; Bacteroidales; S24-7	0	1	0	0	0	0	0	0	1	0	0	0	1	0	0	0	0	1	0	0	0	0	0	0	0	0	0	0	0	0
560886	Bacteria; Proteobacteria; Gammaproteobacteria; Pseudomonadales; Pseudomonadaceae; Pseudomonas	0	0	0	0	0	0	0	0	1	0	0	0	1	0	0	0	0	0	0	0	0	0	0	0	0	0	0	0	0	0
228798	Bacteria; Firmicutes; Clostridia; Clostridiales	0	0	0	1	0	0	0	0	0	0	0	0	1	0	0	0	0	0	0	0	0	0	0	0	0	0	0	0	0	0
192930	Bacteria; Firmicutes; Clostridia; Clostridiales; Ruminococcaceae; Oscillospira	0	1	0	0	0	0	0	0	0	0	0	0	1	0	0	0	0	1	0	0	0	0	0	0	0	0	0	0	0	0
339351	Bacteria; Firmicutes; Clostridia; Clostridiales	0	0	0	0	1	0	0	0	0	0	0	0	1	0	0	0	0	0	0	0	0	1	0	0	0	0	0	0	0	0
190547	Bacteria; Firmicutes; Clostridia; Clostridiales	0	0	1	0	0	0	0	0	0	0	0	0	1	0	0	0	0	0	0	0	0	0	0	0	0	0	0	0	0	0
198185	Bacteria; Bacteroidetes; Bacteroidia; Bacteroidales; Bacteroidaceae; Bacteroides	0	0	0	0	0	0	0	0	0	0	0	0	1	0	0	0	0	0	2	0	0	0	0	0	0	0	0	0	0	0
356052	Bacteria; Bacteroidetes; Bacteroidia; Bacteroidales; Bacteroidaceae; Bacteroides	0	0	0	0	0	0	0	0	0	0	0	0	1	0	0	0	0	0	1	0	0	0	0	0	0	0	0	0	0	0
562376	Bacteria; Firmicutes; Clostridia; Clostridiales	0	0	0	0	0	0	0	0	0	0	0	0	1	0	0	0	0	0	1	0	0	0	0	0	0	0	0	0	0	0
420127	Bacteria; Actinobacteria; Actinobacteria; Actinomycetales; Corynebacteriaceae; Corynebacterium	0	0	0	0	0	0	0	0	0	0	0	0	1	0	0	0	0	0	0	0	0	0	0	0	0	0	0	0	0	0
650615	Bacteria; Actinobacteria; Actinobacteria; Actinomycetales; Corynebacteriaceae; Corynebacterium; stationis	0	0	0	0	0	0	0	0	0	0	0	0	1	0	0	0	0	0	0	0	0	0	0	0	0	0	0	0	0	0
761220	Bacteria; Actinobacteria; Actinobacteria; Actinomycetales; Micrococcaceae	0	0	0	0	0	0	0	0	0	0	0	0	1	0	0	0	0	0	0	0	0	0	0	0	0	0	0	0	0	0
2362317	Bacteria; Bacteroidetes; Bacteroidia; Bacteroidales; Bacteroidaceae; Bacteroides; barnesiae	0	0	0	0	0	0	0	0	0	0	0	0	1	0	0	0	0	0	0	0	0	0	0	0	0	0	0	0	0	0
805055	Bacteria; Firmicutes; Bacilli; Bacillales; Bacillaceae	0	0	0	0	0	0	0	0	0	0	0	0	1	0	0	0	0	0	0	0	0	0	0	0	0	0	0	0	0	0
188536	Bacteria; Firmicutes; Clostridia; Clostridiales	0	0	0	0	0	0	0	0	0	0	0	0	1	0	0	0	0	0	0	0	0	0	0	0	0	0	0	0	0	0
274018	Bacteria; Firmicutes; Clostridia; Clostridiales	0	0	0	0	0	0	0	0	0	0	0	0	1	0	0	0	0	0	0	0	0	0	0	0	0	0	0	0	0	0
188920	Bacteria; Firmicutes; Clostridia; Clostridiales; Lachnospiraceae	0	0	0	0	0	0	0	0	0	0	0	0	1	0	0	0	0	0	0	0	0	0	0	0	0	0	0	0	0	0
261799	Bacteria; Firmicutes; Clostridia; Clostridiales; Ruminococcaceae	0	0	0	0	0	0	0	0	0	0	0	0	1	0	0	0	0	0	0	0	0	0	0	0	0	0	0	0	0	0
340581	Bacteria; Proteobacteria; Betaproteobacteria; Burkholderiales; Oxalobacteraceae; Polynucleobacter	0	0	0	0	0	0	0	0	0	0	0	0	1	0	0	0	0	0	0	0	0	0	0	0	0	0	0	0	0	0
4296486	Bacteria; TM7; TM7-3; EW055	0	0	0	0	0	0	0	0	0	0	0	0	1	0	0	0	0	0	0	0	0	0	0	0	0	0	0	0	0	0
344828	Bacteria; Actinobacteria; Coriobacteriia; Coriobacteriales; Coriobacteriaceae; Adlercreutzia	29	190	0	10	3	358	1	0	24	0	0	0	0	0	1	13	4	11	13	11	7	29	95	0	15	1	43	3	24	3
347908	Bacteria; Firmicutes; Clostridia; Clostridiales; Lachnospiraceae	0	1	0	0	2	2	2	1	0	0	0	0	0	0	1	0	1	2	0	1	1	0	0	2	0	5	0	4	5	7
211335	Bacteria; Bacteroidetes; Bacteroidia; Bacteroidales; S24-7	8	4	4	1	2	2	0	3	2	0	0	0	0	0	1	3	1	11	5	1	4	6	11	2	4	0	3	0	1	0
267767	Bacteria; Firmicutes; Clostridia; Clostridiales	0	0	0	0	1	0	0	0	0	0	0	0	0	0	1	0	0	0	0	0	0	0	0	6	1	0	0	0	0	0
291571	Bacteria; Firmicutes; Clostridia; Clostridiales; Ruminococcaceae; Oscillospira	0	0	0	0	0	0	0	1	3	0	0	0	0	0	1	0	0	0	0	0	0	1	0	0	0	0	1	0	8	0
355019	Bacteria; Firmicutes; Clostridia; Clostridiales	0	0	0	0	0	10	0	0	0	0	0	0	0	0	1	1	1	1	0	0	0	1	0	0	8	0	0	0	0	0
3584772	Bacteria; Tenericutes; Mollicutes; RF39	0	0	0	0	0	0	1	0	0	0	0	0	0	0	1	0	0	0	0	5	0	0	0	0	1	0	0	0	0	6
226626	Bacteria; Firmicutes; Clostridia; Clostridiales; Clostridiaceae; Clostridium	0	1	1	0	0	0	1	1	0	0	0	0	0	0	1	0	0	0	2	1	1	0	0	0	2	2	0	2	0	0
175972	Bacteria; Firmicutes; Clostridia; Clostridiales	0	0	0	0	0	0	0	1	0	0	0	0	0	0	1	0	2	1	0	0	1	2	0	0	0	0	1	3	2	0
1108453	Bacteria; Firmicutes; Clostridia; Clostridiales	0	0	0	0	0	0	0	0	0	0	0	0	0	0	1	1	0	1	0	1	1	1	0	3	0	0	0	0	0	1
268962	Bacteria; Firmicutes; Clostridia; Clostridiales; Ruminococcaceae	14	1	1	0	0	1	0	0	0	0	0	0	0	0	1	2	0	2	0	0	0	0	0	0	0	0	1	3	0	1
273784	Bacteria; Firmicutes; Clostridia; Clostridiales	0	0	0	0	2	0	0	1	0	0	0	0	0	0	1	0	0	0	0	1	1	1	0	1	1	1	0	1	0	0
259511	Bacteria; Firmicutes; Clostridia; Clostridiales	1	0	1	0	1	0	0	0	0	0	0	0	0	0	1	0	0	0	0	0	11	0	1	1	0	0	0	0	2	0
304080	Bacteria; Firmicutes; Clostridia; Clostridiales	2	0	0	0	0	0	0	1	0	0	0	0	0	0	1	5	2	0	0	0	0	0	0	0	0	0	0	0	5	0
197765	Bacteria; Firmicutes; Clostridia; Clostridiales; Lachnospiraceae; Dorea	1	2	1	0	1	1	1	0	2	0	0	0	0	0	1	0	0	0	0	0	5	0	0	1	1	0	2	0	0	0
274016	Bacteria; Firmicutes; Bacilli; Lactobacillales; Lactobacillaceae; Lactobacillus	1	1	0	0	0	0	0	0	3	0	0	0	0	0	1	0	0	0	0	0	0	0	0	1	0	0	1	0	1	0
261365	Bacteria; Firmicutes; Clostridia; Clostridiales; Ruminococcaceae; Ruminococcus	0	1	0	0	3	0	0	0	0	0	0	0	0	0	1	0	0	1	0	1	1	0	0	1	0	0	1	0	1	0
209030	Bacteria; Bacteroidetes; Bacteroidia; Bacteroidales; S24-7	0	0	0	0	1	0	0	0	0	0	0	0	0	0	1	4	0	6	0	0	0	0	3	0	0	0	0	0	0	0
273171	Bacteria; Firmicutes; Clostridia; Clostridiales	1	0	1	0	1	0	0	0	0	0	0	0	0	0	1	0	0	1	0	1	2	0	1	0	0	1	0	0	0	1
321495	Bacteria; Firmicutes; Clostridia; Clostridiales	0	0	0	0	0	0	0	0	0	0	0	0	0	0	1	0	0	0	0	0	0	0	0	0	0	1	0	1	0	1
355305	Bacteria; Firmicutes; Bacilli; Lactobacillales; Lactobacillaceae; Lactobacillus; reuteri	1	0	0	1	0	0	0	0	0	0	0	0	0	0	1	0	0	0	0	0	1	0	0	2	0	0	0	0	0	0
273182	Bacteria; Bacteroidetes; Bacteroidia; Bacteroidales; S24-7	0	2	0	0	0	0	2	0	0	0	0	0	0	0	1	2	2	4	0	0	1	2	2	0	0	0	0	0	1	0
356590	Bacteria; Firmicutes; Clostridia; Clostridiales	0	1	0	0	0	0	0	0	0	0	0	0	0	0	1	5	0	0	0	0	0	1	0	0	0	1	2	0	0	0
351449	Bacteria; Firmicutes; Clostridia; Clostridiales	0	0	0	0	0	1	0	0	0	0	0	0	0	0	1	0	0	0	0	0	0	0	0	0	2	0	0	0	1	0
241441	Bacteria; Proteobacteria; Alphaproteobacteria; Rhizobiales; Rhizobiaceae; Agrobacterium	1	0	0	1	0	6	0	0	0	0	0	0	0	0	1	0	0	2	0	0	0	1	1	0	0	0	0	0	1	0
324013	Bacteria; Bacteroidetes; Bacteroidia; Bacteroidales; S24-7	0	0	0	0	0	0	0	0	0	0	0	0	0	0	1	1	0	1	0	0	1	1	1	0	0	0	1	0	0	0
4480557	Bacteria; Firmicutes; Clostridia; Clostridiales; Lachnospiraceae	0	0	0	0	0	0	0	0	0	0	0	0	0	0	1	0	0	0	0	0	0	1	0	0	0	0	0	0	0	2
185029	Bacteria; Firmicutes; Clostridia; Clostridiales	0	0	0	0	0	0	0	0	0	0	0	0	0	0	1	0	0	0	0	0	0	0	0	0	0	0	0	0	0	2
808851	Bacteria; Proteobacteria; Gammaproteobacteria; Pseudomonadales; Pseudomonadaceae	0	0	0	0	0	1	0	0	0	0	0	0	0	0	1	0	0	0	0	0	0	0	0	0	1	0	1	0	0	0
264101	Bacteria; Firmicutes; Clostridia; Clostridiales; Ruminococcaceae; Oscillospira	0	0	0	0	0	0	0	0	0	0	0	0	0	0	1	0	0	0	0	0	1	1	0	0	0	0	0	1	0	0
306699	Bacteria; Firmicutes; Clostridia; Clostridiales; Ruminococcaceae; Oscillospira	0	0	1	0	1	0	0	2	0	0	0	0	0	0	1	0	0	0	0	0	1	1	0	0	0	0	0	0	0	1
209028	Bacteria; Bacteroidetes; Bacteroidia; Bacteroidales; S24-7	1	2	1	1	0	2	1	1	10	0	0	0	0	0	1	0	0	0	0	0	0	0	0	0	0	0	0	0	1	0
191068	Bacteria; Firmicutes; Clostridia; Clostridiales; Ruminococcaceae	0	2	0	1	0	0	1	0	0	0	0	0	0	0	1	0	0	0	0	0	0	0	0	0	0	0	0	0	1	0
355621	Bacteria; Firmicutes; Clostridia; Clostridiales; Lachnospiraceae	1	2	0	2	0	0	0	1	0	0	0	0	0	0	1	0	0	0	0	0	0	0	0	0	0	0	0	0	0	0
321469	Bacteria; Firmicutes; Clostridia; Clostridiales	1	0	0	0	0	2	0	1	0	0	0	0	0	0	1	1	0	2	0	0	1	0	0	0	0	0	0	0	0	0
182854	Bacteria; Bacteroidetes; Bacteroidia; Bacteroidales; Bacteroidaceae; Bacteroides	0	0	2	0	0	0	0	0	0	0	0	0	0	0	1	0	2	0	1	1	0	0	0	0	0	0	0	0	0	0
266411	Bacteria; Firmicutes; Clostridia; Clostridiales	1	0	0	0	0	0	0	0	0	0	0	0	0	0	1	1	0	0	0	0	0	0	0	0	0	0	0	0	0	0
177993	Bacteria; Firmicutes; Clostridia; Clostridiales	0	0	0	0	0	0	0	0	1	0	0	0	0	0	1	0	0	0	0	0	0	0	0	0	0	0	0	0	0	0
330772	Bacteria; Bacteroidetes; Bacteroidia; Bacteroidales; S24-7	0	0	0	0	0	0	0	0	1	0	0	0	0	0	1	0	0	0	0	0	0	0	0	0	0	0	0	0	0	0
345882	Bacteria; Firmicutes; Clostridia; Clostridiales; Lachnospiraceae	0	1	0	0	0	0	0	0	0	0	0	0	0	0	1	0	0	0	0	0	1	0	0	0	0	0	0	0	0	0
265129	Bacteria; Firmicutes; Clostridia; Clostridiales	0	0	0	0	1	0	0	0	0	0	0	0	0	0	1	0	1	0	0	0	0	3	0	0	0	0	0	0	0	0
194710	Bacteria; Bacteroidetes; Bacteroidia; Bacteroidales; S24-7	0	0	1	0	0	0	0	0	0	0	0	0	0	0	1	0	0	0	0	0	0	0	0	0	0	0	0	0	0	0
194667	Bacteria; Bacteroidetes; Bacteroidia; Bacteroidales; Bacteroidaceae; Bacteroides	0	0	0	0	0	0	0	0	0	0	0	0	0	0	1	0	0	0	0	5	0	1	0	0	0	0	0	0	0	0
1101177	Bacteria; Firmicutes; Bacilli; Bacillales; Staphylococcaceae; Staphylococcus; aureus	0	0	0	0	0	0	0	0	0	0	0	0	0	0	1	0	0	0	1	0	0	0	0	0	0	0	0	0	0	0
183832	Bacteria; Firmicutes; Clostridia; Clostridiales	0	0	0	0	0	0	0	0	0	0	0	0	0	0	1	4	0	0	0	0	0	0	0	0	0	0	0	0	0	0
196191	Bacteria; Firmicutes; Clostridia; Clostridiales; Ruminococcaceae; Oscillospira	0	0	0	0	0	0	0	0	0	0	0	0	0	0	1	4	0	2	0	0	0	0	0	0	0	0	0	0	0	0
837177	Bacteria; Proteobacteria; Betaproteobacteria; Burkholderiales; Burkholderiaceae; Burkholderia	0	0	0	0	0	0	0	0	0	0	0	0	0	0	1	0	1	0	0	0	0	0	0	0	0	0	0	0	0	0
559935	Bacteria; Actinobacteria; Actinobacteria; Actinomycetales; Intrasporangiaceae; Phycicoccus	0	0	0	0	0	0	0	0	0	0	0	0	0	0	1	0	0	0	0	0	0	0	0	0	0	0	0	0	0	0
197537	Bacteria; Bacteroidetes; Bacteroidia; Bacteroidales; Bacteroidaceae; Bacteroides	0	0	0	0	0	0	0	0	0	0	0	0	0	0	1	0	0	0	0	0	0	0	0	0	0	0	0	0	0	0
186779	Bacteria; Bacteroidetes; Bacteroidia; Bacteroidales; S24-7	0	0	0	0	0	0	0	0	0	0	0	0	0	0	1	0	0	0	0	0	0	0	0	0	0	0	0	0	0	0
216495	Bacteria; Bacteroidetes; Bacteroidia; Bacteroidales; S24-7	0	0	0	0	0	0	0	0	0	0	0	0	0	0	1	0	0	0	0	0	0	0	0	0	0	0	0	0	0	0
269673	Bacteria; Bacteroidetes; Bacteroidia; Bacteroidales; S24-7	0	0	0	0	0	0	0	0	0	0	0	0	0	0	1	0	0	0	0	0	0	0	0	0	0	0	0	0	0	0
277364	Bacteria; Bacteroidetes; Bacteroidia; Bacteroidales; S24-7	0	0	0	0	0	0	0	0	0	0	0	0	0	0	1	0	0	0	0	0	0	0	0	0	0	0	0	0	0	0
349175	Bacteria; Bacteroidetes; Bacteroidia; Bacteroidales; S24-7	0	0	0	0	0	0	0	0	0	0	0	0	0	0	1	0	0	0	0	0	0	0	0	0	0	0	0	0	0	0
192701	Bacteria; Firmicutes; Clostridia; Clostridiales	0	0	0	0	0	0	0	0	0	0	0	0	0	0	1	0	0	0	0	0	0	0	0	0	0	0	0	0	0	0
268084	Bacteria; Firmicutes; Clostridia; Clostridiales; Lachnospiraceae	0	0	0	0	0	0	0	0	0	0	0	0	0	0	1	0	0	0	0	0	0	0	0	0	0	0	0	0	0	0
326865	Bacteria; Firmicutes; Clostridia; Clostridiales; Lachnospiraceae; Blautia; producta	0	0	0	0	0	0	0	0	0	0	0	0	0	0	1	0	0	0	0	0	0	0	0	0	0	0	0	0	0	0
232283	Bacteria; Firmicutes; Clostridia; Clostridiales; Lachnospiraceae; Coprococcus	0	0	0	0	0	0	0	0	0	0	0	0	0	0	1	0	0	0	0	0	0	0	0	0	0	0	0	0	0	0
172403	Bacteria; Firmicutes; Clostridia; Clostridiales; Ruminococcaceae; Oscillospira	0	0	0	0	0	0	0	0	0	0	0	0	0	0	1	0	0	0	0	0	0	0	0	0	0	0	0	0	0	0
194692	Bacteria; Firmicutes; Clostridia; Clostridiales; Ruminococcaceae; Oscillospira	0	0	0	0	0	0	0	0	0	0	0	0	0	0	1	0	0	0	0	0	0	0	0	0	0	0	0	0	0	0
1115854	Bacteria; Proteobacteria; Alphaproteobacteria; Sphingomonadales	0	0	0	0	0	0	0	0	0	0	0	0	0	0	1	0	0	0	0	0	0	0	0	0	0	0	0	0	0	0
356657	Bacteria; Firmicutes; Clostridia; Clostridiales	3	7	236	30	22	0	138	73	22	1	0	0	0	0	0	2	1	9	0	0	32	9	9	0	0	39	12	25	0	23
352008	Bacteria; Firmicutes; Clostridia; Clostridiales; Lachnospiraceae; [Ruminococcus]; gnavus	1	0	0	0	0	7	2	0	1	1	0	0	0	0	0	7	5	0	0	4	2	0	2	0	3	2	37	8	9	1
310499	Bacteria; Firmicutes; Clostridia; Clostridiales	0	0	0	0	0	8	3	0	7	1	0	0	0	0	0	0	1	13	0	3	0	1	0	0	2	13	5	10	12	12
322138	Bacteria; Firmicutes; Clostridia; Clostridiales; Lachnospiraceae	0	1	0	0	0	6	0	0	0	1	0	0	0	0	0	0	0	0	0	0	1	2	0	0	3	0	24	8	7	0
332303	Bacteria; Firmicutes; Clostridia; Clostridiales	0	0	49	0	8	0	22	11	1	1	0	0	0	0	0	0	0	1	0	0	3	0	4	0	0	5	1	0	0	2
264636	Bacteria; Firmicutes; Clostridia; Clostridiales; Lachnospiraceae	6	0	0	2	0	7	7	3	1	1	0	0	0	0	0	0	3	0	0	0	0	0	4	0	1	0	4	0	0	0
309695	Bacteria; Proteobacteria; Alphaproteobacteria; Sphingomonadales; Sphingomonadaceae; Sphingobium	3	0	3	3	0	4	1	4	0	1	0	0	0	0	0	0	1	0	0	0	0	0	0	0	2	2	0	0	0	1
180221	Bacteria; Firmicutes; Clostridia; Clostridiales; Lachnospiraceae; [Ruminococcus]; gnavus	0	0	0	0	1	0	4	0	0	1	0	0	0	0	0	0	1	0	0	0	0	1	2	0	0	0	0	0	1	2
4482598	Bacteria; Proteobacteria; Gammaproteobacteria; Pseudomonadales; Moraxellaceae; Acinetobacter	3	0	0	0	1	3	4	0	1	1	0	0	0	0	0	0	0	0	4	0	0	0	3	0	0	0	1	0	0	0
814529	Bacteria; Proteobacteria; Alphaproteobacteria; Sphingomonadales; Sphingomonadaceae; Novosphingobium	0	0	1	0	0	0	0	0	0	1	0	0	0	0	0	0	0	0	0	0	0	0	0	1	0	1	0	0	0	0
5419	Bacteria; Proteobacteria; Alphaproteobacteria; Rhizobiales; Rhizobiaceae; Agrobacterium	0	0	0	0	1	0	0	0	0	1	0	0	0	0	0	0	0	0	0	0	0	0	0	0	0	2	0	0	0	0
523224	Bacteria; Proteobacteria; Alphaproteobacteria; Rhizobiales; Bradyrhizobiaceae	0	0	0	0	0	2	0	1	0	1	0	0	0	0	0	0	0	0	0	0	1	1	0	0	1	0	0	1	0	0
298427	Bacteria; Firmicutes; Bacilli; Lactobacillales; Enterococcaceae; Enterococcus	0	1	0	0	0	0	0	0	0	1	0	0	0	0	0	0	0	0	0	0	0	0	1	0	0	0	0	0	0	1
935202	Bacteria; Proteobacteria; Alphaproteobacteria; Sphingomonadales; Sphingomonadaceae	0	0	1	0	1	2	0	0	0	1	0	0	0	0	0	0	0	0	0	0	0	0	0	0	0	1	0	0	0	0
275970	Bacteria; Firmicutes; Clostridia; Clostridiales	0	1	1	0	0	0	0	0	0	1	0	0	0	0	0	0	0	0	0	0	0	0	1	0	0	0	0	0	0	0
1111142	Bacteria; Firmicutes; Clostridia; Clostridiales	0	0	0	0	0	0	0	0	0	1	0	0	0	0	0	0	0	0	0	0	0	0	1	0	0	0	0	0	0	0
182361	Bacteria; Bacteroidetes; Bacteroidia; Bacteroidales; S24-7	0	0	0	0	0	0	0	1	0	1	0	0	0	0	0	0	0	1	0	1	0	0	0	0	0	0	0	0	0	1
332486	Bacteria; Firmicutes; Bacilli; Lactobacillales; Lactobacillaceae	0	0	0	0	0	0	0	0	0	1	0	0	0	0	0	0	0	0	0	0	0	0	0	0	0	0	0	0	0	1
807035	Bacteria; Actinobacteria; Actinobacteria; Actinomycetales; Microbacteriaceae; Leucobacter	0	0	0	0	0	0	0	1	0	1	0	0	0	0	0	0	0	0	0	0	0	0	0	0	0	0	0	0	0	0
239562	Bacteria; Firmicutes; Clostridia; Clostridiales	0	0	0	0	0	0	0	0	1	1	0	0	0	0	0	0	0	0	0	0	0	0	0	0	0	0	0	0	0	0
99322	Bacteria; Bacteroidetes; Sphingobacteriia; Sphingobacteriales; Sphingobacteriaceae; Sphingobacterium; faecium	0	0	0	0	0	0	1	0	0	1	0	0	0	0	0	0	0	0	0	0	0	0	0	0	0	0	0	0	0	0
355045	Bacteria; Bacteroidetes; Bacteroidia; Bacteroidales; S24-7	0	0	0	0	1	0	0	0	0	1	0	0	0	0	0	0	0	0	0	0	0	0	0	0	0	0	0	0	0	0
4478426	Bacteria; Bacteroidetes; Flavobacteriia; Flavobacteriales; [Weeksellaceae]; Chryseobacterium	0	0	0	0	0	0	0	0	0	1	0	0	0	0	0	2	0	0	0	0	0	0	0	0	0	0	0	0	0	0
295478	Bacteria; Firmicutes; Bacilli; Lactobacillales; Enterococcaceae; Vagococcus	0	0	0	0	0	0	0	0	0	1	0	0	0	0	0	0	0	1	0	0	0	1	0	0	0	0	0	0	0	0
4308371	Bacteria; Proteobacteria; Alphaproteobacteria; Rhizobiales; Brucellaceae; Ochrobactrum	0	0	0	0	0	0	0	0	0	1	0	0	0	0	0	0	0	0	0	0	0	1	0	0	0	0	0	0	0	0
439036	Bacteria; Actinobacteria; Actinobacteria; Actinomycetales; Corynebacteriaceae; Corynebacterium	0	0	0	0	0	0	0	0	0	1	0	0	0	0	0	0	0	0	0	0	0	0	0	0	0	0	0	0	0	0
169430	Bacteria; Actinobacteria; Actinobacteria; Actinomycetales; Microbacteriaceae; Microbacterium	0	0	0	0	0	0	0	0	0	1	0	0	0	0	0	0	0	0	0	0	0	0	0	0	0	0	0	0	0	0
139279	Bacteria; Actinobacteria; Actinobacteria; Actinomycetales; Micrococcaceae	0	0	0	0	0	0	0	0	0	1	0	0	0	0	0	0	0	0	0	0	0	0	0	0	0	0	0	0	0	0
174590	Bacteria; Bacteroidetes; Bacteroidia; Bacteroidales; S24-7	0	0	0	0	0	0	0	0	0	1	0	0	0	0	0	0	0	0	0	0	0	0	0	0	0	0	0	0	0	0
188940	Bacteria; Bacteroidetes; Bacteroidia; Bacteroidales; S24-7	0	0	0	0	0	0	0	0	0	1	0	0	0	0	0	0	0	0	0	0	0	0	0	0	0	0	0	0	0	0
519677	Bacteria; Firmicutes; Bacilli; Lactobacillales	0	0	0	0	0	0	0	0	0	1	0	0	0	0	0	0	0	0	0	0	0	0	0	0	0	0	0	0	0	0
339358	Bacteria; Firmicutes; Bacilli; Lactobacillales; Leuconostocaceae	0	0	0	0	0	0	0	0	0	1	0	0	0	0	0	0	0	0	0	0	0	0	0	0	0	0	0	0	0	0
265487	Bacteria; Firmicutes; Clostridia; Clostridiales	0	0	0	0	0	0	0	0	0	1	0	0	0	0	0	0	0	0	0	0	0	0	0	0	0	0	0	0	0	0
276434	Bacteria; Firmicutes; Clostridia; Clostridiales	0	0	0	0	0	0	0	0	0	1	0	0	0	0	0	0	0	0	0	0	0	0	0	0	0	0	0	0	0	0
307640	Bacteria; Firmicutes; Clostridia; Clostridiales; Lachnospiraceae; [Ruminococcus]; gnavus	0	0	0	0	0	0	0	0	0	1	0	0	0	0	0	0	0	0	0	0	0	0	0	0	0	0	0	0	0	0
363383	Bacteria; Proteobacteria; Gammaproteobacteria; Enterobacteriales; Enterobacteriaceae	0	0	0	0	0	0	0	0	0	1	0	0	0	0	0	0	0	0	0	0	0	0	0	0	0	0	0	0	0	0
111289	Bacteria; Proteobacteria; Gammaproteobacteria; Xanthomonadales; Xanthomonadaceae; Stenotrophomonas; retroflexus	0	0	0	0	0	0	0	0	0	1	0	0	0	0	0	0	0	0	0	0	0	0	0	0	0	0	0	0	0	0
338778	Bacteria; Firmicutes; Clostridia; Clostridiales; Lachnospiraceae	0	0	0	0	0	0	0	0	0	0	1	0	0	0	0	0	0	1	0	0	0	0	0	0	0	0	0	0	31	1
259335	Bacteria; Firmicutes; Clostridia; Clostridiales	0	0	0	0	0	0	0	3	0	0	1	0	0	0	0	0	0	0	0	0	1	0	0	6	2	0	0	0	0	0
268596	Bacteria; Firmicutes; Clostridia; Clostridiales; Ruminococcaceae; Oscillospira	1	0	0	1	0	0	0	0	0	0	1	0	0	0	0	0	0	4	1	1	0	2	0	0	2	1	0	0	2	4
381296	Bacteria; Proteobacteria; Gammaproteobacteria; Pseudomonadales; Moraxellaceae; Acinetobacter	1	0	0	0	0	10	0	0	0	0	1	0	0	0	0	1	0	0	0	0	0	1	0	0	0	2	4	0	0	1
258232	Bacteria; Firmicutes; Clostridia; Clostridiales	0	0	0	1	0	0	0	0	0	0	1	0	0	0	0	0	0	0	0	1	0	2	3	0	0	0	0	0	2	0
530653	Bacteria; Bacteroidetes; Bacteroidia; Bacteroidales; Prevotellaceae; Prevotella; copri	0	0	2	0	0	0	0	1	0	0	1	0	0	0	0	0	0	0	0	0	0	0	0	0	4	0	0	0	0	1
518820	Bacteria; Bacteroidetes; Bacteroidia; Bacteroidales; Prevotellaceae; Prevotella; copri	0	0	2	0	0	0	0	1	0	0	1	0	0	0	0	0	0	0	0	0	0	0	0	2	1	0	0	0	0	0
193807	Bacteria; Bacteroidetes; Bacteroidia; Bacteroidales; S24-7	0	1	0	1	1	1	1	1	0	0	1	0	0	0	0	0	0	0	0	0	0	0	1	0	0	0	0	0	0	3
270571	Bacteria; Firmicutes; Clostridia; Clostridiales	0	0	1	0	0	0	0	0	0	0	1	0	0	0	0	1	0	0	0	1	0	0	0	0	1	0	0	1	2	0
180879	Bacteria; Firmicutes; Clostridia; Clostridiales; Ruminococcaceae; Oscillospira	1	0	0	0	0	0	0	2	0	0	1	0	0	0	0	0	1	0	0	0	0	0	0	2	0	0	0	0	0	0
591785	Bacteria; Bacteroidetes; Bacteroidia; Bacteroidales; Prevotellaceae; Prevotella; stercorea	4	0	1	1	0	3	0	4	0	0	1	0	0	0	0	1	0	0	0	0	0	0	0	0	1	0	1	0	1	0
181419	Bacteria; Firmicutes; Clostridia; Clostridiales	2	0	0	0	0	0	0	0	0	0	1	0	0	0	0	0	0	1	0	0	2	0	0	0	2	0	0	0	0	0
263044	Bacteria; Firmicutes; Clostridia; Clostridiales; Ruminococcaceae	0	0	0	0	1	0	0	1	0	0	1	0	0	0	0	0	0	0	0	0	0	1	0	0	0	0	0	0	2	0
527874	Bacteria; Bacteroidetes; Bacteroidia; Bacteroidales; Prevotellaceae; Prevotella; copri	0	0	1	0	0	0	1	0	0	0	1	0	0	0	0	0	0	0	0	0	0	0	0	1	0	0	0	0	0	0
581003	Bacteria; Firmicutes; Clostridia; Clostridiales	0	0	0	0	0	0	0	0	0	0	1	0	0	0	0	0	0	0	0	0	0	0	0	1	0	0	0	0	0	0
194043	Bacteria; Bacteroidetes; Bacteroidia; Bacteroidales; S24-7	0	0	0	0	0	0	0	0	3	0	1	0	0	0	0	0	0	0	0	0	0	0	1	0	0	0	0	0	0	0
260364	Bacteria; Firmicutes; Clostridia; Clostridiales	0	0	0	0	0	0	0	1	0	0	1	0	0	0	0	0	0	0	0	1	1	0	1	0	0	0	0	0	0	0
174274	Bacteria; Bacteroidetes; Bacteroidia; Bacteroidales; S24-7	0	0	0	0	0	0	0	0	0	0	1	0	0	0	0	1	0	0	0	0	0	0	1	0	0	0	0	0	0	0
690001	Bacteria; Proteobacteria; Gammaproteobacteria; Alteromonadales; Shewanellaceae; Shewanella	0	0	0	0	0	0	0	0	0	0	1	0	0	0	0	0	0	0	0	0	0	0	0	0	0	0	0	1	0	0
311859	Bacteria; Firmicutes; Clostridia; Clostridiales; Ruminococcaceae; Oscillospira	0	0	0	0	0	0	0	0	0	0	1	0	0	0	0	0	0	0	0	1	1	0	0	0	0	0	0	1	0	0
185604	Bacteria; Bacteroidetes; Bacteroidia; Bacteroidales; Bacteroidaceae; Bacteroides	0	0	0	1	0	0	1	0	1	0	1	0	0	0	0	1	1	3	3	2	0	0	0	0	1	0	0	0	0	0
353782	Bacteria; Bacteroidetes; Bacteroidia; Bacteroidales; Bacteroidaceae; Bacteroides	0	0	0	0	0	0	0	1	0	0	1	0	0	0	0	2	0	4	3	2	0	0	0	0	1	0	0	0	0	0
270051	Bacteria; Bacteroidetes; Bacteroidia; Bacteroidales; S24-7	0	0	1	0	0	0	0	0	0	0	1	0	0	0	0	0	0	0	0	0	0	0	0	0	1	0	0	0	0	0
527058	Bacteria; Proteobacteria; Gammaproteobacteria; Aeromonadales; Succinivibrionaceae; Succinivibrio	0	0	0	0	0	0	0	0	0	0	1	0	0	0	0	0	0	0	0	0	0	0	0	0	1	0	0	0	0	0
298050	Bacteria; Firmicutes; Clostridia; Clostridiales; Veillonellaceae; Megasphaera	0	0	0	1	0	0	0	0	0	0	1	0	0	0	0	0	0	0	0	0	0	0	0	0	0	0	0	0	0	1
584951	Bacteria; Firmicutes; Clostridia; Clostridiales; Ruminococcaceae	0	0	1	0	0	0	0	0	0	0	1	0	0	0	0	0	0	0	0	0	0	0	0	0	0	0	0	0	0	1
260842	Bacteria; Firmicutes; Clostridia; Clostridiales; Ruminococcaceae; Oscillospira	0	0	0	0	0	0	0	0	0	0	1	0	0	0	0	0	0	0	0	0	0	0	0	0	0	0	0	0	1	0
174500	Bacteria; Bacteroidetes; Bacteroidia; Bacteroidales; S24-7	0	0	0	0	0	0	0	0	0	0	1	0	0	0	0	0	0	0	0	0	0	0	0	0	0	0	1	0	0	0
185162	Bacteria; Bacteroidetes; Bacteroidia; Bacteroidales; S24-7	0	1	0	0	1	2	1	1	2	0	1	0	0	0	0	1	0	0	0	0	0	1	0	0	0	0	0	0	0	0
4288299	Bacteria; Actinobacteria; Actinobacteria; Actinomycetales; Microbacteriaceae	0	0	0	0	0	0	2	0	0	0	1	0	0	0	0	0	0	0	0	0	0	0	0	0	0	0	0	0	0	0
135956	Bacteria; Firmicutes; Bacilli; Lactobacillales; Lactobacillaceae; Lactobacillus	0	0	0	0	0	2	0	0	0	0	1	0	0	0	0	0	0	0	0	0	0	0	0	0	0	0	0	0	0	0
370357	Bacteria; Firmicutes; Clostridia; Clostridiales	0	0	0	0	0	0	0	1	0	0	1	0	0	0	0	0	0	0	0	0	0	0	0	0	0	0	0	0	0	0
552621	Bacteria; Firmicutes; Erysipelotrichi; Erysipelotrichales; Erysipelotrichaceae; L7A_E11	1	0	0	0	0	0	0	0	0	0	1	0	0	0	0	0	0	0	0	0	0	0	0	0	0	0	0	0	0	0
879040	Bacteria; Proteobacteria; Alphaproteobacteria; Sphingomonadales; Sphingomonadaceae; Kaistobacter	0	0	0	1	0	0	0	0	0	0	1	0	0	0	0	0	0	0	0	2	0	0	0	0	0	0	0	0	0	0
851323	Bacteria; Bacteroidetes; Bacteroidia; Bacteroidales; Porphyromonadaceae; Parabacteroides	0	1	0	0	0	0	0	0	0	0	1	0	0	0	0	1	0	1	0	0	0	0	0	0	0	0	0	0	0	0
320912	Bacteria; Firmicutes; Clostridia; Clostridiales; Lachnospiraceae	0	1	0	0	0	0	0	0	0	0	1	0	0	0	0	0	0	0	0	0	0	0	0	0	0	0	0	0	0	0
324153	Bacteria; Firmicutes; Clostridia; Clostridiales; Lachnospiraceae	0	0	1	0	0	0	0	0	0	0	1	0	0	0	0	0	0	0	0	0	0	0	0	0	0	0	0	0	0	0
176034	Bacteria; Bacteroidetes; Bacteroidia; Bacteroidales; Bacteroidaceae; Bacteroides	0	0	0	0	0	0	0	0	0	0	1	0	0	0	0	0	0	0	0	1	0	0	0	0	0	0	0	0	0	0
262454	Bacteria; Firmicutes; Clostridia; Clostridiales	0	0	0	0	0	0	0	0	0	0	1	0	0	0	0	0	0	0	0	0	0	1	0	0	0	0	0	0	0	0
265011	Bacteria; Firmicutes; Clostridia; Clostridiales; Lachnospiraceae	0	0	0	0	0	0	0	0	0	0	1	0	0	0	0	0	0	0	0	1	0	0	0	0	0	0	0	0	0	0
185338	Bacteria; Firmicutes; Clostridia; Clostridiales; Lachnospiraceae; [Ruminococcus]; gnavus	0	0	0	0	0	0	0	0	0	0	1	0	0	0	0	0	0	0	0	0	1	0	0	0	0	0	0	0	0	0
269532	Bacteria; Firmicutes; Clostridia; Clostridiales; Ruminococcaceae	0	0	0	0	0	0	0	0	0	0	1	0	0	0	0	0	6	0	0	7	0	0	0	0	0	0	0	0	0	0
178478	Bacteria; Bacteroidetes; Bacteroidia; Bacteroidales; Bacteroidaceae; Bacteroides	0	0	0	0	0	0	0	0	0	0	1	0	0	0	0	0	0	0	0	0	0	0	0	0	0	0	0	0	0	0
288250	Bacteria; Bacteroidetes; Bacteroidia; Bacteroidales; Prevotellaceae; Prevotella	0	0	0	0	0	0	0	0	0	0	1	0	0	0	0	0	0	0	0	0	0	0	0	0	0	0	0	0	0	0
513664	Bacteria; Bacteroidetes; Bacteroidia; Bacteroidales; Prevotellaceae; Prevotella; stercorea	0	0	0	0	0	0	0	0	0	0	1	0	0	0	0	0	0	0	0	0	0	0	0	0	0	0	0	0	0	0
276414	Bacteria; Bacteroidetes; Bacteroidia; Bacteroidales; S24-7	0	0	0	0	0	0	0	0	0	0	1	0	0	0	0	0	0	0	0	0	0	0	0	0	0	0	0	0	0	0
4359258	Bacteria; Cyanobacteria; 4C0d-2; YS2	0	0	0	0	0	0	0	0	0	0	1	0	0	0	0	0	0	0	0	0	0	0	0	0	0	0	0	0	0	0
267457	Bacteria; Firmicutes; Clostridia; Clostridiales	0	0	0	0	0	0	0	0	0	0	1	0	0	0	0	0	0	0	0	0	0	0	0	0	0	0	0	0	0	0
291750	Bacteria; Firmicutes; Clostridia; Clostridiales	0	0	0	0	0	0	0	0	0	0	1	0	0	0	0	0	0	0	0	0	0	0	0	0	0	0	0	0	0	0
1108745	Bacteria; Firmicutes; Clostridia; Clostridiales; [Mogibacteriaceae]	0	0	0	0	0	0	0	0	0	0	1	0	0	0	0	0	0	0	0	0	0	0	0	0	0	0	0	0	0	0
30622	Bacteria; Firmicutes; Clostridia; Clostridiales; Lachnospiraceae	0	0	0	0	0	0	0	0	0	0	1	0	0	0	0	0	0	0	0	0	0	0	0	0	0	0	0	0	0	0
264767	Bacteria; Firmicutes; Clostridia; Clostridiales; Lachnospiraceae	0	0	0	0	0	0	0	0	0	0	1	0	0	0	0	0	0	0	0	0	0	0	0	0	0	0	0	0	0	0
289379	Bacteria; Firmicutes; Clostridia; Clostridiales; Lachnospiraceae; [Ruminococcus]; gnavus	0	0	0	0	0	0	0	0	0	0	1	0	0	0	0	0	0	0	0	0	0	0	0	0	0	0	0	0	0	0
187271	Bacteria; Firmicutes; Clostridia; Clostridiales; Lachnospiraceae; Blautia	0	0	0	0	0	0	0	0	0	0	1	0	0	0	0	0	0	0	0	0	0	0	0	0	0	0	0	0	0	0
170555	Bacteria; Firmicutes; Clostridia; Clostridiales; Ruminococcaceae	0	0	0	0	0	0	0	0	0	0	1	0	0	0	0	0	0	0	0	0	0	0	0	0	0	0	0	0	0	0
265793	Bacteria; Firmicutes; Clostridia; Clostridiales; Ruminococcaceae	0	0	0	0	0	0	0	0	0	0	1	0	0	0	0	0	0	0	0	0	0	0	0	0	0	0	0	0	0	0
345944	Bacteria; Firmicutes; Clostridia; Clostridiales; Ruminococcaceae	0	0	0	0	0	0	0	0	0	0	1	0	0	0	0	0	0	0	0	0	0	0	0	0	0	0	0	0	0	0
532384	Bacteria; Firmicutes; Clostridia; Clostridiales; Ruminococcaceae	0	0	0	0	0	0	0	0	0	0	1	0	0	0	0	0	0	0	0	0	0	0	0	0	0	0	0	0	0	0
341969	Bacteria; Firmicutes; Clostridia; Clostridiales; Ruminococcaceae; Oscillospira	0	0	0	0	0	0	0	0	0	0	1	0	0	0	0	0	0	0	0	0	0	0	0	0	0	0	0	0	0	0
373923	Bacteria; Firmicutes; Clostridia; Clostridiales; Ruminococcaceae; Oscillospira	0	0	0	0	0	0	0	0	0	0	1	0	0	0	0	0	0	0	0	0	0	0	0	0	0	0	0	0	0	0
256276	Bacteria; Proteobacteria; Alphaproteobacteria; Rhizobiales; Brucellaceae; Ochrobactrum	0	0	0	0	0	0	0	0	0	0	1	0	0	0	0	0	0	0	0	0	0	0	0	0	0	0	0	0	0	0
437137	Bacteria; Proteobacteria; Betaproteobacteria; Burkholderiales; Alcaligenaceae; Sutterella	2	0	0	0	13	0	3	0	0	0	0	0	0	1	0	0	1	6	9	5	0	0	8	2	4	13	19	6	6	6
658370	Bacteria; Firmicutes; Clostridia; Clostridiales; Lachnospiraceae	0	2	1	0	0	0	0	1	2	0	0	0	0	1	0	1	3	3	2	6	2	1	2	2	0	7	1	0	14	6
337494	Bacteria; Firmicutes; Clostridia; Clostridiales	0	49	2	0	6	0	14	1	0	0	0	0	0	1	0	0	1	0	2	0	0	0	0	8	0	0	0	0	0	0
352207	Bacteria; Firmicutes; Clostridia; Clostridiales	0	1	0	0	0	14	0	0	1	0	0	0	0	1	0	0	0	1	0	2	0	1	0	0	6	3	0	1	0	2
711803	Bacteria; Actinobacteria; Actinobacteria; Actinomycetales; Mycobacteriaceae; Mycobacterium	1	1	0	3	0	0	1	2	0	0	0	0	0	1	0	0	0	0	0	0	0	1	1	1	3	0	0	0	1	5
543491	Bacteria; Actinobacteria; Actinobacteria; Actinomycetales; Micrococcaceae	0	0	0	0	0	2	0	0	0	0	0	0	0	1	0	0	0	0	0	0	0	1	0	1	0	0	2	0	3	0
259910	Bacteria; Firmicutes; Clostridia; Clostridiales	0	0	0	0	0	4	0	0	2	0	0	0	0	1	0	0	0	0	0	0	0	0	1	0	0	1	1	0	0	3
307802	Bacteria; Firmicutes; Clostridia; Clostridiales	0	0	1	0	0	1	0	0	0	0	0	0	0	1	0	0	0	0	0	0	0	0	1	0	3	0	0	0	2	0
2120775	Bacteria; Firmicutes; Clostridia; Clostridiales	1	0	0	0	1	0	0	0	0	0	0	0	0	1	0	0	0	0	0	0	0	0	0	3	0	0	1	0	0	0
261894	Bacteria; Firmicutes; Clostridia; Clostridiales; Ruminococcaceae; Oscillospira	0	0	0	0	0	0	0	0	0	0	0	0	0	1	0	4	0	0	0	2	0	1	0	0	1	0	0	0	1	3
275511	Bacteria; Firmicutes; Clostridia; Clostridiales; Ruminococcaceae; Oscillospira	0	0	1	0	0	0	1	0	0	0	0	0	0	1	0	0	0	0	0	2	0	1	1	0	1	1	0	0	0	1
267752	Bacteria; Firmicutes; Clostridia; Clostridiales	2	0	0	0	0	0	0	1	0	0	0	0	0	1	0	0	0	0	0	0	0	0	0	0	1	0	1	1	0	1
314188	Bacteria; Firmicutes; Clostridia; Clostridiales	1	0	1	0	0	0	0	0	0	0	0	0	0	1	0	0	0	0	0	0	0	0	1	0	1	0	1	0	1	0
792407	Bacteria; Firmicutes; Clostridia; Clostridiales; Christensenellaceae	0	0	0	0	1	0	0	1	0	0	0	0	0	1	0	0	0	0	0	0	0	0	0	2	0	0	0	0	0	0
198809	Bacteria; Firmicutes; Clostridia; Clostridiales; Lachnospiraceae	2	0	1	0	0	0	0	0	0	0	0	0	0	1	0	0	0	1	0	1	0	0	0	0	1	0	0	1	1	0
190425	Bacteria; Firmicutes; Clostridia; Clostridiales	1	0	0	0	0	1	0	1	0	0	0	0	0	1	0	0	0	0	0	0	0	0	0	0	1	0	0	0	2	0
183907	Bacteria; Firmicutes; Clostridia; Clostridiales	0	0	0	0	0	0	0	0	0	0	0	0	0	1	0	0	0	0	0	0	0	0	2	0	0	0	0	0	0	0
181423	Bacteria; Firmicutes; Clostridia; Clostridiales	0	0	0	0	0	0	0	0	0	0	0	0	0	1	0	0	0	3	0	0	0	1	1	0	0	0	0	1	0	0
572743	Bacteria; Bacteroidetes; Bacteroidia; Bacteroidales; Prevotellaceae; Prevotella	0	0	0	3	0	0	0	0	0	0	0	0	0	1	0	0	0	0	0	0	0	0	0	0	2	0	0	0	0	0
330042	Bacteria; Firmicutes; Clostridia; Clostridiales	0	1	0	4	0	4	0	0	3	0	0	0	0	1	0	0	0	0	0	0	0	0	0	0	1	0	0	0	0	1
516366	Bacteria; Bacteroidetes; Bacteroidia; Bacteroidales	1	0	0	0	1	0	0	2	0	0	0	0	0	1	0	0	0	0	0	0	0	0	0	1	0	0	0	0	0	0
404209	Bacteria; Actinobacteria; Actinobacteria; Actinomycetales; Microbacteriaceae; Microbacterium; lacticum	0	0	0	0	0	0	1	0	0	0	0	0	0	1	0	0	0	0	0	0	0	0	1	0	0	0	0	0	0	0
259983	Bacteria; Firmicutes; Clostridia; Clostridiales; Lachnospiraceae; [Ruminococcus]; gnavus	0	2	0	1	0	0	0	0	0	0	0	0	0	1	0	0	1	1	0	1	2	0	0	0	0	0	0	1	0	0
263980	Bacteria; Firmicutes; Clostridia; Clostridiales	2	0	0	0	0	0	0	0	0	0	0	0	0	1	0	0	0	0	0	2	0	0	0	0	0	0	0	1	0	0
686789	Bacteria; Firmicutes; Bacilli; Lactobacillales; Carnobacteriaceae	0	0	0	0	0	0	2	0	0	0	0	0	0	1	0	0	0	1	0	0	0	0	0	0	0	0	0	1	0	0
553623	Bacteria; Actinobacteria; Actinobacteria; Actinomycetales; Dietziaceae; Dietzia	0	0	0	0	0	2	0	0	0	0	0	0	0	1	0	0	0	0	0	0	0	0	0	0	0	0	0	1	0	0
532188	Bacteria; Firmicutes; Clostridia; Clostridiales	0	0	0	0	0	0	0	0	0	0	0	0	0	1	0	0	0	0	0	0	0	0	0	0	0	0	0	1	0	0
509621	Bacteria; Bacteroidetes; Bacteroidia; Bacteroidales; [Paraprevotellaceae]; [Prevotella]	0	0	0	2	0	0	1	0	0	0	0	0	0	1	0	0	0	0	0	0	0	0	0	0	1	0	0	0	0	0
328428	Bacteria; Firmicutes; Clostridia; Clostridiales; Lachnospiraceae	0	0	1	0	0	0	0	1	0	0	0	0	0	1	0	0	0	0	0	0	0	0	0	0	1	0	0	0	0	0
276364	Bacteria; Firmicutes; Clostridia; Clostridiales; Lachnospiraceae	0	0	0	0	0	0	0	0	0	0	0	0	0	1	0	0	1	2	0	0	1	0	0	0	1	0	0	0	0	0
258522	Bacteria; Firmicutes; Clostridia; Clostridiales; Lachnospiraceae	0	0	0	0	1	0	0	0	0	0	0	0	0	1	0	0	0	0	0	0	0	0	0	0	0	0	0	0	0	1
176836	Bacteria; Firmicutes; Clostridia; Clostridiales; Ruminococcaceae; Oscillospira	0	0	0	1	1	0	0	0	0	0	0	0	0	1	0	0	0	0	0	0	0	0	0	0	0	0	0	0	1	0
767863	Bacteria; Firmicutes; Bacilli; Lactobacillales; Enterococcaceae	2	0	0	0	0	0	0	0	0	0	0	0	0	1	0	0	0	0	0	0	0	0	0	0	0	0	0	0	0	0
327596	Bacteria; Firmicutes; Clostridia; Clostridiales; Lachnospiraceae	1	1	0	0	0	0	0	0	0	0	0	0	0	1	0	0	0	0	0	0	0	0	0	0	0	0	0	0	0	0
16915	Bacteria; Bacteroidetes; Bacteroidia; Bacteroidales; p-2534-18B5	1	0	0	0	0	0	0	0	0	0	0	0	0	1	0	0	0	0	0	0	0	0	0	0	0	0	0	0	0	0
239571	Bacteria; Firmicutes; Bacilli; Lactobacillales; Lactobacillaceae; Lactobacillus	0	0	0	1	0	0	0	0	0	0	0	0	0	1	0	0	0	0	0	0	0	0	0	0	0	0	0	0	0	0
299151	Bacteria; Firmicutes; Bacilli; Lactobacillales; Streptococcaceae; Streptococcus	0	0	0	0	0	0	1	0	0	0	0	0	0	1	0	0	0	0	0	0	0	0	0	0	0	0	0	0	0	0
307299	Bacteria; Firmicutes; Clostridia; Clostridiales; Ruminococcaceae	0	0	0	0	1	0	0	0	0	0	0	0	0	1	0	0	0	0	0	0	0	0	0	0	0	0	0	0	0	0
979315	Bacteria; Actinobacteria; Actinobacteria; Actinomycetales	0	0	0	0	0	0	0	0	0	0	0	0	0	1	0	0	0	0	0	0	0	0	0	0	0	0	0	0	0	0
1092802	Bacteria; Bacteroidetes; Bacteroidia; Bacteroidales	0	0	0	0	0	0	0	0	0	0	0	0	0	1	0	0	0	0	0	0	0	0	0	0	0	0	0	0	0	0
517455	Bacteria; Bacteroidetes; Bacteroidia; Bacteroidales; [Paraprevotellaceae]; [Prevotella]	0	0	0	0	0	0	0	0	0	0	0	0	0	1	0	0	0	0	0	0	0	0	0	0	0	0	0	0	0	0
235017	Bacteria; Bacteroidetes; Bacteroidia; Bacteroidales; S24-7	0	0	0	0	0	0	0	0	0	0	0	0	0	1	0	0	0	0	0	0	0	0	0	0	0	0	0	0	0	0
1787644	Bacteria; Cyanobacteria; Chloroplast; Streptophyta	0	0	0	0	0	0	0	0	0	0	0	0	0	1	0	0	0	0	0	0	0	0	0	0	0	0	0	0	0	0
444962	Bacteria; Firmicutes; Bacilli; Bacillales; Planococcaceae	0	0	0	0	0	0	0	0	0	0	0	0	0	1	0	0	0	0	0	0	0	0	0	0	0	0	0	0	0	0
905303	Bacteria; Firmicutes; Bacilli; Lactobacillales; Aerococcaceae; Alloiococcus	0	0	0	0	0	0	0	0	0	0	0	0	0	1	0	0	0	0	0	0	0	0	0	0	0	0	0	0	0	0
4315660	Bacteria; Firmicutes; Bacilli; Lactobacillales; Streptococcaceae; Lactococcus	0	0	0	0	0	0	0	0	0	0	0	0	0	1	0	0	0	0	0	0	0	0	0	0	0	0	0	0	0	0
174285	Bacteria; Firmicutes; Clostridia; Clostridiales	0	0	0	0	0	0	0	0	0	0	0	0	0	1	0	0	0	0	0	0	0	0	0	0	0	0	0	0	0	0
189703	Bacteria; Firmicutes; Clostridia; Clostridiales	0	0	0	0	0	0	0	0	0	0	0	0	0	1	0	0	0	0	0	0	0	0	0	0	0	0	0	0	0	0
263390	Bacteria; Firmicutes; Clostridia; Clostridiales	0	0	0	0	0	0	0	0	0	0	0	0	0	1	0	0	0	0	0	0	0	0	0	0	0	0	0	0	0	0
4334844	Bacteria; Firmicutes; Clostridia; Clostridiales	0	0	0	0	0	0	0	0	0	0	0	0	0	1	0	0	0	0	0	0	0	0	0	0	0	0	0	0	0	0
269362	Bacteria; Firmicutes; Clostridia; Clostridiales; Lachnospiraceae	0	0	0	0	0	0	0	0	0	0	0	0	0	1	0	0	0	0	0	0	0	0	0	0	0	0	0	0	0	0
753891	Bacteria; Firmicutes; Clostridia; Clostridiales; Lachnospiraceae	0	0	0	0	0	0	0	0	0	0	0	0	0	1	0	0	0	0	0	0	0	0	0	0	0	0	0	0	0	0
205781	Bacteria; Firmicutes; Clostridia; Clostridiales; Ruminococcaceae	0	0	0	0	0	0	0	0	0	0	0	0	0	1	0	0	0	0	0	0	0	0	0	0	0	0	0	0	0	0
309745	Bacteria; Firmicutes; Clostridia; Clostridiales; Ruminococcaceae	0	0	0	0	0	0	0	0	0	0	0	0	0	1	0	0	0	0	0	0	0	0	0	0	0	0	0	0	0	0
708190	Bacteria; Firmicutes; Clostridia; Clostridiales; Ruminococcaceae; Oscillospira	0	0	0	0	0	0	0	0	0	0	0	0	0	1	0	0	0	0	0	0	0	0	0	0	0	0	0	0	0	0
324733	Bacteria; Firmicutes; Erysipelotrichi; Erysipelotrichales; Erysipelotrichaceae; Catenibacterium	0	0	0	0	0	0	0	0	0	0	0	0	0	1	0	0	0	0	0	0	0	0	0	0	0	0	0	0	0	0
355745	Bacteria; Spirochaetes; Spirochaetes; Sphaerochaetales; Sphaerochaetaceae; Sphaerochaeta	0	0	0	0	0	0	0	0	0	0	0	0	0	1	0	0	0	0	0	0	0	0	0	0	0	0	0	0	0	0
4453084	Bacteria; Spirochaetes; Spirochaetes; Sphaerochaetales; Sphaerochaetaceae; Sphaerochaeta	0	0	0	0	0	0	0	0	0	0	0	0	0	1	0	0	0	0	0	0	0	0	0	0	0	0	0	0	0	0
274380	Bacteria; Firmicutes; Clostridia; Clostridiales	3245	0	2	3	16	1153	1	0	0	0	0	0	0	0	0	0	3	66	1	4	7	0	1934	0	568	98	1	0	2	520
277265	Bacteria; Firmicutes; Clostridia; Clostridiales	898	0	0	2	3	123	0	0	0	0	0	0	0	0	0	0	1	12	0	1	0	0	566	0	103	18	1	0	0	39
355246	Bacteria; Bacteroidetes; Bacteroidia; Bacteroidales; [Odoribacteraceae]; Butyricimonas	0	0	0	0	0	0	0	0	0	0	0	0	0	0	0	0	129	0	6	149	0	0	0	0	100	0	167	0	0	0
206494	Bacteria; Firmicutes; Clostridia; Clostridiales	0	0	16	1	65	16	0	0	0	0	0	0	0	0	0	0	0	0	0	0	0	0	213	0	0	0	3	1	4	0
276249	Bacteria; Firmicutes; Clostridia; Clostridiales; Lachnospiraceae	4	2	0	0	0	0	7	1	0	0	0	0	0	0	0	0	3	9	0	3	0	8	0	0	2	1	11	92	35	2
275061	Bacteria; Firmicutes; Clostridia; Clostridiales; Ruminococcaceae	0	0	0	1	0	0	0	0	0	0	0	0	0	0	0	0	0	0	0	0	0	0	0	0	9	0	151	0	0	0
2216525	Bacteria; Firmicutes; Erysipelotrichi; Erysipelotrichales; Erysipelotrichaceae	0	42	38	7	0	0	1	0	11	0	0	0	0	0	0	0	8	13	7	4	10	13	27	5	14	10	26	0	0	17
196770	Bacteria; Firmicutes; Clostridia; Clostridiales	82	0	0	0	0	28	0	0	0	0	0	0	0	0	0	0	0	1	0	0	0	0	47	0	15	3	0	0	0	12
354620	Bacteria; Firmicutes; Clostridia; Clostridiales; Peptostreptococcaceae	0	0	0	0	0	0	0	0	0	0	0	0	0	0	0	0	0	0	0	0	0	0	0	0	0	65	0	0	0	0
4339144	Bacteria; Bacteroidetes; Bacteroidia; Bacteroidales; [Odoribacteraceae]; Butyricimonas	0	0	0	0	0	0	0	0	0	0	0	0	0	0	0	0	32	0	1	48	0	0	0	0	22	0	57	0	0	0
265483	Bacteria; Firmicutes; Clostridia; Clostridiales; Ruminococcaceae; Oscillospira	0	0	0	0	0	0	0	5	0	0	0	0	0	0	0	0	25	0	3	35	1	0	51	4	0	0	0	0	0	0
229386	Bacteria; Firmicutes; Clostridia; Clostridiales	0	0	2	0	0	3	1	0	0	0	0	0	0	0	0	5	2	1	2	2	1	0	6	22	1	0	7	1	0	0
265985	Bacteria; Firmicutes; Clostridia; Clostridiales; Ruminococcaceae; Ruminococcus	0	1	0	0	0	1	0	0	0	0	0	0	0	0	0	1	0	1	0	0	0	0	0	0	0	0	0	0	36	1
308224	Bacteria; Firmicutes; Clostridia; Clostridiales; Lachnospiraceae; [Ruminococcus]; gnavus	3	0	0	0	0	4	1	0	0	0	0	0	0	0	0	3	4	1	0	1	0	0	0	1	1	1	2	9	18	0
1105958	Bacteria; Firmicutes; Clostridia; Clostridiales	0	0	0	0	0	0	0	0	0	0	0	0	0	0	0	0	0	0	0	0	2	0	0	2	0	0	12	13	1	0
337317	Bacteria; Firmicutes; Clostridia; Clostridiales; Lachnospiraceae	3	0	0	2	10	9	1	1	0	0	0	0	0	0	0	5	0	1	0	0	2	5	2	2	6	1	8	5	3	0
826382	Bacteria; Firmicutes; Clostridia; Clostridiales; Lachnospiraceae	0	1	1	0	0	0	0	0	0	0	0	0	0	0	0	1	4	1	0	2	0	2	0	1	0	0	6	13	5	0
266694	Bacteria; Firmicutes; Clostridia; Clostridiales	0	0	0	0	1	0	0	0	0	0	0	0	0	0	0	0	0	0	0	0	0	0	2	12	1	0	0	0	1	0
350320	Bacteria; Firmicutes; Clostridia; Clostridiales	2	9	1	0	2	4	0	1	7	0	0	0	0	0	0	4	0	2	0	1	5	13	8	0	4	0	8	0	0	2
259912	Bacteria; Firmicutes; Clostridia; Clostridiales; Lachnospiraceae	0	1	1	2	0	2	3	0	2	0	0	0	0	0	0	0	0	11	1	0	5	4	9	4	3	0	0	0	0	1
320224	Bacteria; Firmicutes; Clostridia; Clostridiales; Ruminococcaceae; Ruminococcus	2	0	3	3	0	0	0	0	5	0	0	0	0	0	0	15	3	3	1	0	0	2	3	1	0	0	5	2	8	0
840291	Bacteria; Proteobacteria; Gammaproteobacteria; Pseudomonadales; Moraxellaceae; Acinetobacter	5	0	0	0	0	0	0	0	0	0	0	0	0	0	0	0	0	0	0	0	0	0	0	0	0	0	0	15	0	0
269973	Bacteria; Firmicutes; Clostridia; Clostridiales	0	0	1	4	7	4	0	0	0	0	0	0	0	0	0	0	2	0	0	0	5	0	1	0	2	0	0	0	14	0
846710	Bacteria; Proteobacteria; Betaproteobacteria; Burkholderiales; Comamonadaceae	2	0	0	0	0	9	0	1	0	0	0	0	0	0	0	0	1	0	0	1	0	0	0	0	2	3	0	5	4	0
567944	Bacteria; Proteobacteria; Gammaproteobacteria; Enterobacteriales; Enterobacteriaceae	0	0	0	0	0	0	0	0	0	0	0	0	0	0	0	0	0	0	0	0	0	0	0	0	0	12	0	0	0	0
330460	Bacteria; Firmicutes; Clostridia; Clostridiales	0	0	1	0	0	0	0	0	0	0	0	0	0	0	0	0	0	0	0	0	7	0	0	0	15	0	0	0	0	0
386977	Bacteria; Bacteroidetes; Bacteroidia; Bacteroidales; S24-7	1	0	18	0	0	0	8	2	619	0	0	0	0	0	0	0	0	54	1	0	2	2	0	0	0	3	1	2	0	8
195621	Bacteria; Firmicutes; Clostridia; Clostridiales	0	73	4	0	4	0	24	1	0	0	0	0	0	0	0	0	0	0	1	0	0	0	1	4	4	0	3	0	0	0
856194	Bacteria; Bacteroidetes; Flavobacteriia; Flavobacteriales; [Weeksellaceae]; Cloacibacterium	0	0	0	1	0	9	0	1	0	0	0	0	0	0	0	0	0	0	0	1	0	1	0	0	1	0	5	4	2	2
338756	Bacteria; Proteobacteria; Gammaproteobacteria; Enterobacteriales; Enterobacteriaceae	0	0	0	0	0	0	0	0	0	0	0	0	0	0	0	0	0	0	0	0	0	0	0	0	0	11	0	0	0	0
356144	Bacteria; Firmicutes; Bacilli; Lactobacillales; Lactobacillaceae; Lactobacillus; reuteri	0	1	0	0	0	2	0	0	0	0	0	0	0	0	0	0	0	0	0	0	0	0	0	8	0	0	0	0	0	0
263662	Bacteria; Bacteroidetes; Bacteroidia; Bacteroidales; S24-7	0	4	2	17	1	24	6	0	8	0	0	0	0	0	0	0	7	7	4	5	5	7	1	0	4	0	1	2	3	2
3851582	Bacteria; Firmicutes; Bacilli; Lactobacillales; Lactobacillaceae; Lactobacillus	0	0	0	0	0	1	0	0	0	0	0	0	0	0	0	1	0	0	0	1	0	0	0	0	0	2	1	6	3	0
269775	Bacteria; Firmicutes; Clostridia; Clostridiales	14	0	0	0	0	8	0	0	0	0	0	0	0	0	0	0	0	0	0	0	0	0	5	0	3	1	0	0	0	3
327284	Bacteria; Firmicutes; Clostridia; Clostridiales	0	1	1	0	1	0	0	0	0	0	0	0	0	0	0	0	0	0	0	0	0	0	1	1	2	1	2	0	0	5
169629	Bacteria; Firmicutes; Clostridia; Clostridiales; Clostridiaceae	0	0	0	0	0	0	0	0	0	0	0	0	0	0	0	0	0	0	0	0	0	0	0	0	0	10	0	0	0	0
1109559	Bacteria; Firmicutes; Clostridia; Clostridiales	0	2	1	1	0	1	0	0	0	0	0	0	0	0	0	0	0	2	0	0	0	0	4	0	2	0	3	0	3	0
551850	Bacteria; Proteobacteria; Gammaproteobacteria; Enterobacteriales; Enterobacteriaceae	0	0	0	0	0	0	0	0	0	0	0	0	0	0	0	0	0	0	1	0	0	0	7	0	0	2	0	0	1	0
1127702	Bacteria; Actinobacteria; Actinobacteria; Actinomycetales; Microbacteriaceae; Leucobacter	3	0	0	0	0	0	0	0	0	0	0	0	0	0	0	0	0	0	0	0	0	0	0	0	0	0	0	10	0	0
317389	Bacteria; Firmicutes; Clostridia; Clostridiales	4	5	3	1	6	2	7	2	1	0	0	0	0	0	0	0	0	1	0	1	0	1	1	4	2	0	0	0	1	0
275474	Bacteria; Firmicutes; Clostridia; Clostridiales	0	0	0	0	0	0	0	0	0	0	0	0	0	0	0	0	0	0	0	0	0	0	0	0	0	0	0	0	0	11
229459	Bacteria; Firmicutes; Clostridia; Clostridiales	0	0	0	0	0	0	0	0	0	0	0	0	0	0	0	0	0	1	1	0	0	0	0	2	7	0	0	0	0	0
267478	Bacteria; Firmicutes; Clostridia; Clostridiales; Lachnospiraceae	0	0	0	0	0	0	0	0	0	0	0	0	0	0	0	0	0	0	0	0	0	0	9	0	0	0	0	0	0	0
1111350	Bacteria; Firmicutes; Clostridia; Clostridiales; Ruminococcaceae	0	0	0	0	0	72	0	0	0	0	0	0	0	0	0	0	0	0	0	0	0	0	2	4	1	0	0	0	0	0
131024	Bacteria; Firmicutes; Clostridia; Clostridiales; Lachnospiraceae	1	0	0	1	8	2	1	0	4	0	0	0	0	0	0	0	0	1	1	0	0	2	2	2	2	0	0	2	0	0
406145	Bacteria; Proteobacteria; Gammaproteobacteria; Pseudomonadales; Pseudomonadaceae; Pseudomonas	1	0	1	0	0	1	0	0	0	0	0	0	0	0	0	0	0	0	0	1	1	0	0	1	0	3	0	3	1	0
1027904	Bacteria; Firmicutes; Bacilli; Bacillales; Staphylococcaceae; Macrococcus	0	0	1	0	0	2	2	0	0	0	0	0	0	0	0	0	0	0	0	1	0	0	0	0	1	0	2	4	2	0
928829	Bacteria; Proteobacteria; Gammaproteobacteria; Pseudomonadales; Pseudomonadaceae; Pseudomonas	0	0	0	0	1	3	0	0	0	0	0	0	0	0	0	0	1	0	3	2	0	1	0	0	1	0	1	3	2	2
193453	Bacteria; Firmicutes; Clostridia; Clostridiales	11	0	0	0	0	2	0	0	0	0	0	0	0	0	0	0	0	0	0	0	0	0	8	0	0	0	0	0	0	0
559204	Bacteria; Proteobacteria; Gammaproteobacteria; Enterobacteriales; Enterobacteriaceae	1	0	1	0	0	2	0	0	0	0	0	0	0	0	0	0	0	0	1	1	0	0	0	0	1	4	1	0	0	2
271139	Bacteria; Firmicutes; Clostridia; Clostridiales; Lachnospiraceae	0	0	0	0	0	15	0	0	0	0	0	0	0	0	0	0	0	0	0	0	0	0	1	1	4	0	0	0	0	2
272482	Bacteria; Firmicutes; Clostridia; Clostridiales; Lachnospiraceae	0	1	0	0	5	0	0	1	0	0	0	0	0	0	0	0	0	0	0	1	0	0	5	0	1	0	0	1	1	0
264294	Bacteria; Firmicutes; Clostridia; Clostridiales	1	1	1	0	5	0	0	0	0	0	0	0	0	0	0	0	0	0	0	1	2	0	0	0	0	0	3	1	0	5
4363614	Bacteria; Firmicutes; Clostridia; Clostridiales; Ruminococcaceae	0	0	0	0	0	1	0	0	0	0	0	0	0	0	0	1	0	0	0	1	0	0	0	0	1	0	3	0	2	3
269037	Bacteria; Firmicutes; Clostridia; Clostridiales	0	0	0	0	0	0	0	1	0	0	0	0	0	0	0	0	0	0	1	0	0	0	0	5	0	0	0	0	0	0
276837	Bacteria; Firmicutes; Clostridia; Clostridiales	0	0	0	0	0	0	0	0	0	0	0	0	0	0	0	0	0	0	0	0	0	0	0	0	0	0	0	0	9	0
319909	Bacteria; Firmicutes; Clostridia; Clostridiales	0	0	1	0	0	0	0	0	0	0	0	0	0	0	0	0	0	0	0	0	0	0	1	0	0	1	0	0	5	1
231787	Bacteria; Proteobacteria; Gammaproteobacteria; Enterobacteriales; Enterobacteriaceae	0	2	0	0	0	0	0	0	0	0	0	0	0	0	0	0	0	0	0	0	0	0	3	0	0	2	0	0	1	1
826541	Bacteria; Firmicutes; Clostridia; Clostridiales	0	0	0	0	0	0	0	0	0	0	0	0	0	0	0	0	0	2	1	0	0	0	0	0	0	0	1	0	7	0
550814	Bacteria; Bacteroidetes; Bacteroidia; Bacteroidales; Bacteroidaceae; Bacteroides	0	0	3	0	0	0	0	0	0	0	0	0	0	0	0	0	6	0	2	9	0	0	0	3	2	0	0	0	0	0
296358	Bacteria; Proteobacteria; Gammaproteobacteria; Enterobacteriales; Enterobacteriaceae	0	1	0	0	0	0	0	0	0	0	0	0	0	0	0	0	0	0	1	0	0	1	1	0	0	3	0	0	0	2
214360	Bacteria; Bacteroidetes; Bacteroidia; Bacteroidales; S24-7	1	0	0	0	0	0	0	0	1	0	0	0	0	0	0	5	0	3	0	0	0	1	6	0	0	0	0	0	0	0
341213	Bacteria; Firmicutes; Clostridia; Clostridiales; Lachnospiraceae	0	0	0	1	0	0	0	0	0	0	0	0	0	0	0	0	0	0	0	0	0	0	3	2	0	0	0	0	0	0
277329	Bacteria; Firmicutes; Clostridia; Clostridiales	0	0	0	0	0	23	1	0	0	0	0	0	0	0	0	2	0	0	0	0	1	0	0	1	2	0	0	0	0	3
173103	Bacteria; Firmicutes; Clostridia; Clostridiales; Clostridiaceae	0	0	0	0	0	0	0	0	1	0	0	0	0	0	0	0	0	0	0	0	0	0	0	0	0	5	0	0	0	0
280706	Bacteria; Proteobacteria; Gammaproteobacteria; Enterobacteriales; Enterobacteriaceae; Citrobacter	0	0	0	0	0	0	0	0	0	0	0	0	0	0	0	0	0	0	0	0	0	0	0	0	0	5	0	0	0	0
4480555	Bacteria; Firmicutes; Clostridia; Clostridiales	0	0	0	0	0	0	0	0	0	0	0	0	0	0	0	0	0	0	0	0	0	0	0	0	0	5	0	0	0	0
913867	Bacteria; Proteobacteria; Gammaproteobacteria; Pseudomonadales; Moraxellaceae; Acinetobacter; schindleri	0	0	0	1	0	0	0	0	0	0	0	0	0	0	0	0	0	0	0	0	0	0	0	0	5	1	0	0	0	0
259195	Bacteria; Firmicutes; Clostridia; Clostridiales; Ruminococcaceae; Ruminococcus	0	0	0	1	0	1	0	0	0	0	0	0	0	0	0	2	1	1	0	0	1	1	1	0	1	0	0	1	0	3
299879	Bacteria; Firmicutes; Bacilli; Lactobacillales; Leuconostocaceae	1	0	0	0	0	0	1	1	0	0	0	0	0	0	0	0	0	0	0	0	0	1	1	1	0	1	0	1	0	1
515299	Bacteria; Firmicutes; Clostridia; Clostridiales	0	1	0	2	0	2	3	4	1	0	0	0	0	0	0	0	0	3	0	9	0	0	0	2	0	1	0	0	0	1
264823	Bacteria; Firmicutes; Clostridia; Clostridiales	0	0	0	2	0	0	0	0	0	0	0	0	0	0	0	0	0	0	0	0	0	0	1	0	0	2	0	0	2	0
182906	Bacteria; Firmicutes; Clostridia; Clostridiales	8	0	0	0	0	2	0	0	0	0	0	0	0	0	0	0	0	0	0	0	0	0	4	0	0	0	0	0	0	1
261511	Bacteria; Firmicutes; Clostridia; Clostridiales	2	0	0	0	1	0	0	0	0	0	0	0	0	0	0	0	1	1	0	0	0	0	0	1	0	0	0	0	4	0
822419	Bacteria; Proteobacteria; Betaproteobacteria; Burkholderiales; Oxalobacteraceae	0	0	0	1	0	0	0	2	0	0	0	0	0	0	0	0	1	2	0	0	0	0	0	1	0	2	0	1	0	0
192712	Bacteria; Bacteroidetes; Bacteroidia; Bacteroidales; S24-7	0	0	1	1	1	1	0	1	0	0	0	0	0	0	0	0	1	1	0	0	0	0	3	0	0	0	1	0	0	1
4333705	Bacteria; Proteobacteria; Gammaproteobacteria; Pseudomonadales; Moraxellaceae; Acinetobacter; johnsonii	0	0	0	0	0	3	1	0	0	0	0	0	0	0	0	1	0	0	0	0	0	0	1	0	0	1	3	0	0	0
172705	Bacteria; Firmicutes; Clostridia; Clostridiales	0	2	3	0	3	0	1	0	0	0	0	0	0	0	0	0	0	0	0	0	0	1	2	0	0	0	0	0	2	1
232380	Bacteria; Firmicutes; Clostridia; Clostridiales; Ruminococcaceae	0	0	1	0	0	0	0	0	0	0	0	0	0	0	0	0	0	0	0	0	0	0	0	0	1	1	0	0	2	1
274972	Bacteria; Firmicutes; Clostridia; Clostridiales	0	0	0	1	0	0	0	0	0	0	0	0	0	0	0	0	0	0	0	0	0	0	0	0	0	1	1	0	0	3
216599	Bacteria; Bacteroidetes; Bacteroidia; Bacteroidales; Rikenellaceae	25	0	23	0	0	0	0	0	0	0	0	0	0	0	0	0	0	0	0	0	0	0	0	3	0	0	0	0	0	0
328283	Bacteria; Firmicutes; Bacilli; Lactobacillales; Streptococcaceae; Streptococcus	2	1	0	2	0	0	0	0	0	0	0	0	0	0	0	0	1	0	1	0	0	0	1	0	0	3	0	0	0	0
305750	Bacteria; Firmicutes; Clostridia; Clostridiales; Lachnospiraceae	1	6	0	1	6	0	3	1	0	0	0	0	0	0	0	0	0	0	0	0	0	1	0	1	0	0	0	2	1	0
228785	Bacteria; Firmicutes; Clostridia; Clostridiales; Dehalobacteriaceae; Dehalobacterium	0	0	0	0	0	2	0	0	0	0	0	0	0	0	0	8	0	0	0	0	0	0	0	0	0	0	3	0	1	1
322927	Bacteria; Proteobacteria; Gammaproteobacteria; Pseudomonadales; Moraxellaceae; Acinetobacter	2	0	0	0	0	3	0	0	0	0	0	0	0	0	0	0	0	0	0	0	0	0	0	0	0	0	0	4	0	0
335508	Bacteria; Firmicutes; Clostridia; Clostridiales; Lachnospiraceae	1	0	2	0	0	0	3	0	1	0	0	0	0	0	0	0	0	0	0	0	0	0	1	2	0	0	0	0	0	0
1109844	Bacteria; Proteobacteria; Gammaproteobacteria; Enterobacteriales; Enterobacteriaceae	0	1	0	0	0	0	0	0	0	0	0	0	0	0	0	1	0	0	0	0	0	0	0	0	0	2	1	0	1	0
923783	Bacteria; Proteobacteria; Gammaproteobacteria; Xanthomonadales; Xanthomonadaceae	0	0	0	0	0	0	0	0	0	0	0	0	0	0	0	1	0	0	0	0	0	0	0	0	0	0	0	3	1	0
24271	Bacteria; Firmicutes; Bacilli; Lactobacillales; Lactobacillaceae; Lactobacillus	0	0	0	0	0	0	0	0	0	0	0	0	0	0	0	1	0	0	0	0	0	0	0	0	1	1	1	1	0	0
350579	Bacteria; Firmicutes; Clostridia; Clostridiales	0	0	0	0	8	4	0	0	0	0	0	0	0	0	0	0	1	0	0	1	0	0	1	0	0	0	1	2	0	0
260914	Bacteria; Firmicutes; Clostridia; Clostridiales	0	0	0	0	0	0	0	0	0	0	0	0	0	0	0	0	0	0	0	0	0	0	0	2	0	0	1	0	0	0
199548	Bacteria; Firmicutes; Clostridia; Clostridiales	0	0	0	0	0	0	0	0	0	0	0	0	0	0	0	0	0	0	0	0	0	0	0	0	0	1	0	1	2	0
216902	Bacteria; Bacteroidetes; Bacteroidia; Bacteroidales; S24-7	0	0	1	0	0	0	0	0	0	0	0	0	0	0	0	5	0	2	1	1	1	3	2	0	0	0	1	0	0	1
620189	Bacteria; Proteobacteria; Alphaproteobacteria; Sphingomonadales; Sphingomonadaceae; Novosphingobium	0	0	0	3	0	1	0	3	1	0	0	0	0	0	0	0	0	0	0	1	0	0	0	0	0	1	0	0	1	2
175371	Bacteria; Firmicutes; Clostridia; Clostridiales; Lachnospiraceae; [Ruminococcus]; gnavus	0	0	0	2	0	0	0	0	0	0	0	0	0	0	0	0	0	0	0	0	0	0	1	0	2	0	1	0	0	0
275648	Bacteria; Firmicutes; Clostridia; Clostridiales; Lachnospiraceae	4	2	0	0	4	0	1	0	0	0	0	0	0	0	0	0	0	0	0	0	0	1	0	0	0	0	0	1	1	2
169006	Bacteria; Proteobacteria; Alphaproteobacteria; Caulobacterales; Caulobacteraceae	0	0	0	0	0	0	0	0	0	0	0	0	0	0	0	0	0	0	0	0	0	0	1	0	1	0	2	0	0	0
3172949	Bacteria; Bacteroidetes; Bacteroidia; Bacteroidales; S24-7	0	0	1	2	0	4	0	0	0	0	0	0	0	0	0	0	1	0	0	0	1	1	0	0	0	0	1	1	2	0
579293	Bacteria; Firmicutes; Clostridia; Clostridiales; Ruminococcaceae	0	0	0	0	0	0	0	0	0	0	0	0	0	0	0	0	0	0	0	0	0	0	0	0	0	0	0	0	4	0
271214	Bacteria; Bacteroidetes; Bacteroidia; Bacteroidales; Bacteroidaceae; Bacteroides	0	0	2	0	0	0	0	0	0	0	0	0	0	0	0	0	4	0	1	7	0	0	0	1	1	0	1	0	0	0
131115	Bacteria; Proteobacteria; Gammaproteobacteria; Pseudomonadales; Moraxellaceae	0	0	0	0	0	0	0	0	0	0	0	0	0	0	0	0	0	0	0	0	0	0	0	0	1	2	0	0	0	0
249493	Bacteria; Proteobacteria; Alphaproteobacteria; Sphingomonadales; Sphingomonadaceae; Sphingomonas	0	0	0	0	0	0	0	0	0	0	0	0	0	0	0	0	0	0	0	0	0	0	0	0	0	1	0	2	0	0
1076557	Bacteria; Firmicutes; Bacilli; Lactobacillales; Streptococcaceae; Streptococcus	0	0	0	0	0	0	0	0	0	0	0	0	0	0	0	0	0	0	0	0	0	0	0	0	0	2	0	0	0	1
4479405	Bacteria; Proteobacteria; Gammaproteobacteria; Enterobacteriales; Enterobacteriaceae	0	0	0	0	0	0	0	0	0	0	0	0	0	0	0	0	0	0	0	0	0	0	0	0	0	2	0	0	1	0
578837	Bacteria; Firmicutes; Bacilli; Lactobacillales; Lactobacillaceae; Lactobacillus; brevis	0	0	0	0	0	0	1	0	0	0	0	0	0	0	0	0	0	0	0	1	0	1	0	0	0	2	1	0	0	0
268696	Bacteria; Firmicutes; Clostridia; Clostridiales	0	0	0	0	4	1	0	0	0	0	0	0	0	0	0	0	0	0	1	1	0	0	1	0	0	0	0	2	0	0
1123222	Bacteria; Proteobacteria; Gammaproteobacteria; Pseudomonadales; Moraxellaceae; Acinetobacter	2	0	0	0	0	0	0	0	0	0	0	0	0	0	0	0	0	0	0	0	0	0	0	0	0	0	0	3	0	0
140235	Bacteria; Proteobacteria; Betaproteobacteria; Burkholderiales; Comamonadaceae; Comamonas	0	0	0	0	0	0	0	0	0	0	0	0	0	0	0	0	0	0	0	0	0	0	0	0	0	0	0	3	0	0
327818	Bacteria; Firmicutes; Clostridia; Clostridiales; Ruminococcaceae	1	0	0	3	0	0	0	0	0	0	0	0	0	0	0	0	0	0	0	0	0	0	0	2	0	0	0	0	0	0
376862	Bacteria; Firmicutes; Clostridia; Clostridiales; Clostridiaceae; Candidatus Arthromitus	0	0	1	1	0	0	0	0	0	0	0	0	0	0	0	0	0	0	0	0	1	0	0	2	0	0	0	0	0	0
1138056	Bacteria; Proteobacteria; Alphaproteobacteria; Rhodobacterales; Rhodobacteraceae; Paracoccus; marcusii	0	0	0	0	0	0	0	0	0	0	0	0	0	0	0	0	0	0	0	0	0	0	0	2	0	0	0	0	0	0
259132	Bacteria; Firmicutes; Clostridia; Clostridiales; Lachnospiraceae; [Ruminococcus]; gnavus	0	0	0	0	0	0	0	0	0	0	0	0	0	0	0	0	0	0	0	0	0	0	0	2	0	0	0	0	0	0
314810	Bacteria; Firmicutes; Clostridia; Clostridiales	0	0	0	0	0	0	0	0	0	0	0	0	0	0	0	0	0	0	0	0	3	0	0	2	0	0	0	0	0	0
259495	Bacteria; Firmicutes; Clostridia; Clostridiales	0	0	0	0	0	0	0	0	0	0	0	0	0	0	0	0	0	0	0	0	0	0	0	2	0	0	0	0	0	0
313764	Bacteria; Bacteroidetes; Bacteroidia; Bacteroidales; Bacteroidaceae; Bacteroides	0	0	0	0	0	0	0	0	0	0	0	0	0	0	0	0	0	0	0	0	0	2	0	2	0	0	0	0	0	0
4401375	Bacteria; Bacteroidetes; Bacteroidia; Bacteroidales; Bacteroidaceae; Bacteroides; uniformis	0	0	0	0	1	0	1	0	1	0	0	0	0	0	0	0	1	0	2	2	0	0	0	0	0	1	0	1	1	0
281659	Bacteria; Proteobacteria; Betaproteobacteria; Burkholderiales; Comamonadaceae; Comamonas	0	0	0	0	0	1	0	0	0	0	0	0	0	0	0	0	0	0	1	0	0	0	0	0	1	1	0	0	0	1
4313855	Bacteria; Firmicutes; Clostridia; Clostridiales; Clostridiaceae; Geosporobacter_Thermotalea	0	0	1	0	0	2	0	0	0	0	0	0	0	0	0	0	0	0	0	0	0	0	0	0	0	0	0	2	1	0
260927	Bacteria; Bacteroidetes; Bacteroidia; Bacteroidales; S24-7	0	1	0	0	0	0	0	0	2	0	0	0	0	0	0	0	0	0	0	1	0	0	0	0	1	1	1	0	0	0
196491	Bacteria; Firmicutes; Clostridia; Clostridiales	0	0	0	1	0	0	0	0	0	0	0	0	0	0	0	0	1	0	0	0	0	0	1	0	0	0	1	1	0	0
195934	Bacteria; Firmicutes; Clostridia; Clostridiales	0	0	0	0	0	0	0	0	0	0	0	0	0	0	0	0	1	0	0	0	0	0	1	0	0	0	1	1	0	0
45363	Bacteria; Firmicutes; Erysipelotrichi; Erysipelotrichales; Erysipelotrichaceae; Clostridium; cocleatum	0	0	0	0	0	0	0	0	0	0	0	0	0	0	0	0	0	0	0	0	0	0	0	0	0	1	0	0	2	0
242098	Bacteria; Firmicutes; Bacilli; Bacillales; Paenibacillaceae; Brevibacillus; reuszeri	1	0	0	0	0	0	0	0	0	0	0	0	0	0	0	0	0	0	0	0	0	0	0	0	1	0	0	1	0	1
568118	Bacteria; Bacteroidetes; Bacteroidia; Bacteroidales; Prevotellaceae; Prevotella; copri	0	0	1	0	0	0	0	1	0	0	0	0	0	0	0	0	0	0	0	0	0	0	0	0	3	0	0	0	0	0
216403	Bacteria; Firmicutes; Clostridia; Clostridiales	0	0	0	0	0	0	0	0	0	0	0	0	0	0	0	0	0	0	0	0	1	0	0	0	3	0	0	0	0	0
333079	Bacteria; Firmicutes; Clostridia; Clostridiales; Ruminococcaceae; Ruminococcus	1	0	1	0	0	0	0	0	0	0	0	0	0	0	0	0	1	0	0	0	0	0	0	0	0	0	1	1	1	0
350392	Bacteria; Firmicutes; Clostridia; Clostridiales	0	0	0	0	0	2	0	0	0	0	0	0	0	0	0	1	1	0	0	0	0	2	0	0	2	0	0	0	1	0
4409759	Bacteria; Proteobacteria; Alphaproteobacteria; Rhizobiales; Rhizobiaceae; Rhizobium	0	0	0	0	0	1	1	0	1	0	0	0	0	0	0	0	0	0	0	1	0	0	0	0	1	0	0	0	0	2
177150	Bacteria; Bacteroidetes; Bacteroidia; Bacteroidales; Bacteroidaceae; Bacteroides	0	0	2	0	0	0	0	0	0	0	0	0	0	0	0	0	0	0	2	4	0	0	0	0	2	0	1	0	0	0
276629	Bacteria; Bacteroidetes; Bacteroidia; Bacteroidales; S24-7	0	0	2	0	0	0	1	0	36	0	0	0	0	0	0	0	0	1	0	0	0	1	0	0	0	0	0	0	0	3
332778	Bacteria; Firmicutes; Clostridia; Clostridiales; Lachnospiraceae	0	0	0	0	0	0	0	0	0	0	0	0	0	0	0	0	0	0	0	0	0	0	0	0	1	0	0	0	2	0
233817	Bacteria; Firmicutes; Clostridia; Clostridiales	1	4	0	0	0	0	0	0	2	0	0	0	0	0	0	0	0	1	0	0	2	2	0	0	1	0	2	0	0	0
186122	Bacteria; Firmicutes; Clostridia; Clostridiales; Lachnospiraceae	0	0	0	0	0	0	0	0	0	0	0	0	0	0	0	0	0	2	1	1	0	0	0	0	0	0	0	0	2	1
275138	Bacteria; Firmicutes; Clostridia; Clostridiales	0	0	0	0	0	0	0	0	0	0	0	0	0	0	0	0	0	0	0	0	0	0	0	0	0	0	0	0	2	1
270039	Bacteria; Firmicutes; Clostridia; Clostridiales	0	0	1	0	0	0	0	0	0	0	0	0	0	0	0	0	0	0	0	0	0	0	0	1	0	0	0	1	0	0
833816	Bacteria; Firmicutes; Clostridia; Clostridiales	0	0	0	0	0	0	0	0	0	0	0	0	0	0	0	0	8	0	0	6	0	0	0	0	0	0	0	0	3	0
336485	Bacteria; Bacteroidetes; Bacteroidia; Bacteroidales; Prevotellaceae; Prevotella	0	0	0	0	0	0	0	0	0	0	0	0	0	0	0	0	0	0	0	0	0	0	0	0	0	0	0	0	3	0
337724	Bacteria; Bacteroidetes; Bacteroidia; Bacteroidales; S24-7	0	0	0	0	0	2	0	0	0	0	0	0	0	0	0	0	0	0	0	0	0	0	0	0	0	0	3	0	0	0
924224	Bacteria; Spirochaetes; Spirochaetes; Spirochaetales; Spirochaetaceae; Treponema	0	0	0	0	0	0	0	0	0	0	0	0	0	0	0	0	0	0	0	0	0	0	0	1	1	0	0	0	0	0
344726	Bacteria; Firmicutes; Clostridia; Clostridiales; Lachnospiraceae	0	0	0	0	0	0	0	0	0	0	0	0	0	0	0	0	0	0	0	0	0	0	0	1	1	0	0	0	0	0
182712	Bacteria; Firmicutes; Clostridia; Clostridiales	0	0	0	0	1	0	0	0	0	0	0	0	0	0	0	0	0	0	0	0	1	0	0	1	0	0	0	0	1	0
224813	Bacteria; Firmicutes; Bacilli; Lactobacillales; Enterococcaceae; Enterococcus	0	1	0	1	0	1	0	0	0	0	0	0	0	0	0	0	0	0	0	0	0	0	0	0	0	2	0	0	0	0
543864	Bacteria; Proteobacteria; Gammaproteobacteria; Pseudomonadales; Pseudomonadaceae; Pseudomonas	2	0	0	0	0	0	0	0	0	0	0	0	0	0	0	0	0	0	0	0	0	1	0	0	0	2	0	0	0	0
4336940	Bacteria; Firmicutes; Clostridia; Clostridiales	0	1	0	0	0	0	0	0	0	0	0	0	0	0	0	0	0	0	0	0	0	0	1	0	0	1	0	0	0	0
352468	Bacteria; Firmicutes; Bacilli; Lactobacillales; Leuconostocaceae; Weissella; paramesenteroides	0	0	0	0	0	1	0	0	0	0	0	0	0	0	0	0	0	0	0	0	0	0	0	0	0	1	0	1	0	0
131660	Bacteria; Firmicutes; Bacilli; Lactobacillales; Lactobacillaceae; Lactobacillus; delbrueckii	0	0	0	0	0	0	0	0	0	0	0	0	0	0	0	0	0	0	0	0	0	0	0	0	0	1	0	1	0	0
3919797	Bacteria; Firmicutes; Clostridia; Clostridiales	0	0	1	0	0	0	0	1	0	0	0	0	0	0	0	0	0	5	0	0	0	1	2	0	0	0	0	0	0	0
188457	Bacteria; Firmicutes; Clostridia; Clostridiales	0	0	0	0	0	0	0	0	1	0	0	0	0	0	0	0	0	0	0	0	0	0	2	0	0	0	0	0	0	0
191753	Bacteria; Firmicutes; Clostridia; Clostridiales	0	1	0	0	0	0	0	0	0	0	0	0	0	0	0	0	0	0	0	0	0	0	2	0	0	0	0	0	0	0
335846	Bacteria; Firmicutes; Clostridia; Clostridiales; Lachnospiraceae	0	0	0	0	0	0	0	0	0	0	0	0	0	0	0	0	0	0	0	0	0	0	2	0	0	0	0	0	0	0
259345	Bacteria; Firmicutes; Clostridia; Clostridiales	0	0	0	0	0	0	0	0	0	0	0	0	0	0	0	0	0	0	0	0	0	0	2	0	0	0	0	0	0	0
261414	Bacteria; Firmicutes; Clostridia; Clostridiales	0	0	0	0	0	0	0	0	0	0	0	0	0	0	0	0	0	0	0	0	0	0	2	0	0	0	0	0	0	0
229808	Bacteria; Firmicutes; Clostridia; Clostridiales; Lachnospiraceae	0	0	0	0	0	0	0	1	0	0	0	0	0	0	0	0	0	0	0	0	0	0	0	0	1	1	0	0	0	0
256215	Bacteria; Proteobacteria; Gammaproteobacteria; Pseudomonadales; Pseudomonadaceae; Pseudomonas	0	1	0	0	0	0	0	0	0	0	0	0	0	0	0	0	0	0	0	0	0	0	0	0	0	0	0	2	0	0
3453734	Bacteria; Proteobacteria; Gammaproteobacteria; Pseudomonadales; Moraxellaceae; Acinetobacter	0	0	0	0	0	0	0	0	0	0	0	0	0	0	0	0	0	0	0	0	0	0	0	0	0	0	0	2	0	0
272164	Bacteria; Firmicutes; Clostridia; Clostridiales; Lachnospiraceae	0	0	0	0	0	0	0	0	0	0	0	0	0	0	0	0	1	0	0	0	0	0	0	0	0	0	0	2	0	0
551419	Bacteria; Firmicutes; Clostridia; Clostridiales	0	0	0	0	0	0	0	0	0	0	0	0	0	0	0	0	0	0	0	0	0	0	0	0	0	0	0	2	0	0
1667535	Bacteria; Actinobacteria; Actinobacteria; Actinomycetales; Intrasporangiaceae	0	0	0	0	0	0	0	0	0	0	0	0	0	0	0	0	0	0	0	0	0	0	0	0	0	0	0	2	0	0
330417	Bacteria; Firmicutes; Clostridia; Clostridiales	1	0	0	2	1	0	0	0	0	0	0	0	0	0	0	2	0	0	0	0	0	1	0	0	0	1	0	0	0	1
614182	Bacteria; Proteobacteria; Gammaproteobacteria; Enterobacteriales; Enterobacteriaceae	0	3	0	0	0	0	0	0	0	0	0	0	0	0	0	0	0	0	0	0	0	0	0	0	0	1	0	0	0	1
2355011	Bacteria; Proteobacteria; Betaproteobacteria; Burkholderiales; Comamonadaceae; Delftia	1	0	0	0	1	0	1	0	0	0	0	0	0	0	0	0	0	0	0	1	0	0	0	0	0	1	0	0	1	0
610418	Bacteria; Proteobacteria; Alphaproteobacteria; Rhizobiales; Hyphomicrobiaceae; Rhodoplanes	0	0	0	0	1	2	0	0	0	0	0	0	0	0	0	0	0	0	0	0	0	0	0	0	0	1	0	0	1	0
1104638	Bacteria; Proteobacteria; Gammaproteobacteria; Enterobacteriales; Enterobacteriaceae	0	0	0	0	0	0	0	0	0	0	0	0	0	0	0	0	0	0	0	0	0	0	0	0	0	1	0	0	1	0
343030	Bacteria; Firmicutes; Clostridia; Clostridiales; Ruminococcaceae; Oscillospira	0	0	0	0	0	0	0	0	0	0	0	0	0	0	0	0	0	0	0	1	0	0	0	0	0	1	0	0	1	0
250270	Bacteria; Firmicutes; Clostridia; Clostridiales	0	0	0	0	0	0	0	0	0	0	0	0	0	0	0	0	0	0	0	0	0	0	0	0	0	1	0	0	1	0
848860	Bacteria; Proteobacteria; Alphaproteobacteria; Rhizobiales; Methylobacteriaceae	0	0	0	0	0	0	0	0	0	0	0	0	0	0	0	0	0	0	0	0	0	0	0	0	0	1	1	0	0	0
174320	Bacteria; Firmicutes; Clostridia; Clostridiales	0	0	0	0	0	0	0	0	0	0	0	0	0	0	0	0	0	0	0	0	0	0	1	0	1	0	0	0	0	0
179547	Bacteria; Firmicutes; Clostridia; Clostridiales; Ruminococcaceae; Oscillospira	0	0	0	0	0	1	0	0	0	0	0	0	0	0	0	0	0	0	0	0	0	0	0	0	1	0	0	1	0	0
326701	Bacteria; Firmicutes; Clostridia; Clostridiales	0	0	0	0	0	0	0	0	0	0	0	0	0	0	0	0	0	0	0	0	0	0	0	0	1	0	0	1	0	0
198363	Bacteria; Firmicutes; Clostridia; Clostridiales	0	0	0	0	0	0	0	0	0	0	0	0	0	0	0	0	0	0	0	0	0	0	1	0	0	0	0	0	0	1
171617	Bacteria; Bacteroidetes; Bacteroidia; Bacteroidales; S24-7	0	0	1	0	0	0	0	0	0	0	0	0	0	0	0	0	0	0	0	0	0	0	0	0	0	0	0	1	0	1
175432	Bacteria; Firmicutes; Clostridia; Clostridiales; Lachnospiraceae	0	0	0	0	0	0	0	0	0	0	0	0	0	0	0	0	0	0	0	0	0	0	1	0	0	0	0	0	1	0
574102	Bacteria; Proteobacteria; Gammaproteobacteria; Pseudomonadales; Moraxellaceae; Enhydrobacter	0	0	0	0	0	2	0	0	0	0	0	0	0	0	0	0	0	0	0	0	0	0	0	0	0	0	0	1	1	0
334751	Bacteria; Firmicutes; Clostridia; Clostridiales; Lachnospiraceae	0	0	0	0	0	0	0	0	0	0	0	0	0	0	0	0	0	0	0	0	1	0	0	0	0	0	0	1	1	0
351833	Bacteria; Firmicutes; Clostridia; Clostridiales; Lachnospiraceae	0	0	0	0	0	0	0	0	0	0	0	0	0	0	0	0	0	0	0	0	0	0	0	0	0	0	0	1	1	0
271431	Bacteria; Firmicutes; Clostridia; Clostridiales	0	0	0	0	0	0	0	0	0	0	0	0	0	0	0	0	0	0	0	0	0	1	0	0	0	0	0	1	1	0
4414236	Bacteria; Firmicutes; Clostridia; Clostridiales; Lachnospiraceae	0	0	0	0	0	0	0	0	0	0	0	0	0	0	0	0	0	0	0	0	0	0	1	0	0	0	1	0	0	0
312325	Bacteria; Firmicutes; Clostridia; Clostridiales; Lachnospiraceae	0	1	0	1	0	0	1	0	0	0	0	0	0	0	0	0	0	0	0	0	0	0	0	0	0	0	1	1	0	0
1105751	Bacteria; Firmicutes; Clostridia; Clostridiales; Lachnospiraceae	0	0	0	2	0	0	0	0	0	0	0	0	0	0	0	0	0	0	0	0	0	0	0	0	0	0	1	1	0	0
171079	Bacteria; Firmicutes; Clostridia; Clostridiales; Ruminococcaceae; Ruminococcus	0	0	0	0	0	0	0	0	0	0	0	0	0	0	0	0	0	0	0	0	0	0	0	0	0	0	1	1	0	0
191816	Bacteria; Firmicutes; Clostridia; Clostridiales; Ruminococcaceae; Oscillospira	0	0	0	0	0	0	0	0	0	0	0	0	0	0	0	0	0	0	0	0	0	0	0	0	0	0	1	1	0	0
764322	Bacteria; Actinobacteria; Actinobacteria; Actinomycetales; Nocardiaceae; Rhodococcus; fascians	0	0	0	0	0	0	0	0	0	0	0	0	0	0	0	0	0	0	0	0	0	0	0	0	0	0	1	1	0	0
301921	Bacteria; Firmicutes; Bacilli; Lactobacillales	0	0	0	0	0	2	0	0	0	0	0	0	0	0	0	0	0	0	1	0	0	0	0	0	2	0	0	0	0	0
296442	Bacteria; Bacteroidetes; Bacteroidia; Bacteroidales; Prevotellaceae; Prevotella; copri	1	0	0	0	0	0	0	0	0	0	0	0	0	0	0	0	0	0	0	0	0	0	0	0	2	0	0	0	0	0
525269	Bacteria; TM7; TM7-3	0	0	0	0	0	0	0	0	0	0	0	0	0	0	0	0	0	0	0	0	0	0	0	0	2	0	0	0	0	0
181714	Bacteria; Firmicutes; Clostridia; Clostridiales	0	0	0	0	0	0	0	0	0	0	0	0	0	0	0	0	0	1	0	0	1	0	0	0	1	0	0	0	0	1
263933	Bacteria; Firmicutes; Clostridia; Clostridiales; Lachnospiraceae	0	0	0	1	0	2	8	1130	0	0	0	0	0	0	0	0	0	0	0	2	0	0	0	0	1	0	0	0	1	0
276810	Bacteria; Firmicutes; Clostridia; Clostridiales	0	0	0	0	0	4	0	0	0	0	0	0	0	0	0	0	0	0	0	0	0	0	0	0	0	0	0	0	0	2
840914	Bacteria; Bacteroidetes; Bacteroidia; Bacteroidales; Prevotellaceae; Prevotella; copri	1	0	1	0	0	0	1	1	0	0	0	0	0	0	0	0	0	0	0	0	0	0	0	0	1	0	1	0	0	0
722182	Bacteria; Proteobacteria; Gammaproteobacteria; Pseudomonadales; Pseudomonadaceae; Pseudomonas; balearica	0	0	0	0	0	0	0	0	0	0	0	0	0	0	0	0	0	0	0	0	0	0	0	0	1	0	1	0	0	0
260200	Bacteria; Firmicutes; Clostridia; Clostridiales	1	1	2	0	0	1	0	0	2	0	0	0	0	0	0	0	0	4	0	1	1	2	0	0	0	0	0	0	1	1
1009894	Bacteria; Proteobacteria; Gammaproteobacteria; Pseudomonadales; Moraxellaceae; Acinetobacter	0	0	0	2	0	3	1	0	0	0	0	0	0	0	0	1	0	0	0	0	0	0	0	0	0	0	0	0	1	1
275131	Bacteria; Firmicutes; Clostridia; Clostridiales	1	0	1	0	1	0	0	0	0	0	0	0	0	0	0	2	0	1	0	0	0	0	0	0	0	0	0	0	1	1
840376	Bacteria; Firmicutes; Clostridia; Clostridiales; Ruminococcaceae	0	1	1	0	0	0	0	0	0	0	0	0	0	0	0	0	0	0	0	0	0	1	0	0	0	0	0	0	1	1
276721	Bacteria; Bacteroidetes; Bacteroidia; Bacteroidales; S24-7	0	0	0	0	0	0	0	1	0	0	0	0	0	0	0	0	0	1	0	0	0	0	0	0	0	0	0	0	1	1
208486	Bacteria; Bacteroidetes; Bacteroidia; Bacteroidales; S24-7	0	0	0	0	0	0	0	0	21	0	0	0	0	0	0	0	0	0	1	0	1	0	0	0	0	0	1	0	0	1
262399	Bacteria; Bacteroidetes; Bacteroidia; Bacteroidales; S24-7	0	0	0	0	0	4	1	0	0	0	0	0	0	0	0	0	0	1	0	0	0	0	0	0	0	0	1	0	0	1
191887	Bacteria; Firmicutes; Clostridia; Clostridiales	0	0	0	1	1	1	0	0	1	0	0	0	0	0	0	0	0	0	0	0	1	0	0	0	0	0	1	0	0	1
175795	Bacteria; Firmicutes; Clostridia; Clostridiales; Ruminococcaceae	0	0	0	0	0	1	0	0	0	0	0	0	0	0	0	0	0	0	0	0	0	0	0	0	0	0	1	0	0	1
1111191	Bacteria; Firmicutes; Clostridia; Clostridiales; Lachnospiraceae; [Ruminococcus]; gnavus	0	0	0	0	0	0	0	0	0	0	0	0	0	0	0	0	1	0	0	1	0	0	0	0	0	0	1	0	0	1
325636	Bacteria; Firmicutes; Clostridia; Clostridiales; Lachnospiraceae	0	0	0	0	0	0	0	0	0	0	0	0	0	0	0	0	0	0	0	0	0	0	0	0	0	0	1	0	0	1
4324245	Bacteria; Bacteroidetes; Bacteroidia; Bacteroidales; Prevotellaceae; Prevotella; stercorea	0	0	0	0	0	0	0	0	0	0	0	0	0	0	0	0	0	0	0	0	0	0	0	0	0	0	1	0	0	1
233191	Bacteria; Firmicutes; Clostridia; Clostridiales; Ruminococcaceae; Oscillospira	0	0	0	0	0	0	0	0	2	0	0	0	0	0	0	0	0	0	0	0	0	0	0	0	0	0	0	0	2	0
178794	Bacteria; Firmicutes; Clostridia; Clostridiales	1	0	1	0	0	0	0	0	0	0	0	0	0	0	0	0	0	0	0	0	0	0	0	0	0	0	0	0	2	0
289984	Bacteria; Firmicutes; Clostridia; Clostridiales; Lachnospiraceae	0	0	0	0	0	0	0	0	0	0	0	0	0	0	0	0	0	0	0	1	0	0	0	0	0	0	0	0	2	0
260375	Bacteria; Firmicutes; Clostridia; Clostridiales; Lachnospiraceae	0	0	0	0	0	0	0	0	0	0	0	0	0	0	0	0	0	0	0	0	0	0	0	0	0	0	0	0	2	0
4309927	Bacteria; Firmicutes; Clostridia; Clostridiales	0	0	0	0	0	0	0	0	0	0	0	0	0	0	0	0	0	0	0	0	0	0	0	0	0	0	0	0	2	0
839660	Bacteria; Bacteroidetes; Bacteroidia; Bacteroidales; Prevotellaceae; Prevotella	0	0	0	0	0	0	0	0	0	0	0	0	0	0	0	0	0	0	0	0	0	0	0	0	0	0	0	0	2	0
259536	Bacteria; Bacteroidetes; Bacteroidia; Bacteroidales; S24-7	0	0	0	1	0	1	0	0	0	0	0	0	0	0	0	0	1	0	0	1	0	1	0	0	0	0	1	0	1	0
560629	Bacteria; Proteobacteria; Gammaproteobacteria; Enterobacteriales; Enterobacteriaceae; Proteus	0	0	0	0	0	0	0	0	0	0	0	0	0	0	0	0	0	0	0	0	0	0	0	0	0	0	2	0	0	0
4449524	Bacteria; Bacteroidetes; Bacteroidia; Bacteroidales; Prevotellaceae; Prevotella	0	0	0	0	0	0	0	0	0	0	0	0	0	0	0	3	0	0	0	0	0	0	0	0	0	0	2	0	0	0
298871	Bacteria; Actinobacteria; Actinobacteria; Actinomycetales; Micrococcaceae; Arthrobacter	0	0	0	0	0	2	0	1	4	0	0	0	0	0	0	0	1	0	0	1	0	0	0	1	0	0	0	0	0	0
365965	Bacteria; Firmicutes; Clostridia; Clostridiales; Ruminococcaceae; Ruminococcus	1	0	0	0	0	1	1	1	0	0	0	0	0	0	0	0	0	0	0	0	0	0	0	1	0	0	0	0	0	0
361811	Bacteria; Firmicutes; Clostridia; Clostridiales; Ruminococcaceae	0	0	0	0	0	0	0	2	0	0	0	0	0	0	0	0	0	0	0	0	0	0	0	1	0	0	0	0	0	0
509017	Bacteria; Firmicutes; Clostridia; Clostridiales; Lachnospiraceae; Roseburia; faecis	0	0	0	0	0	0	0	2	0	0	0	0	0	0	0	0	0	0	0	0	0	0	0	1	0	0	0	0	0	0
549756	Bacteria; Firmicutes; Bacilli; Lactobacillales; Lactobacillaceae; Lactobacillus	0	0	1	0	0	1	1	0	0	0	0	0	0	0	0	1	0	0	0	0	0	0	0	1	0	0	0	0	0	0
3172943	Bacteria; Bacteroidetes; Bacteroidia; Bacteroidales; S24-7	1	0	0	0	0	0	1	0	0	0	0	0	0	0	0	0	0	0	0	0	0	0	0	1	0	0	0	0	0	0
332293	Bacteria; Proteobacteria; Betaproteobacteria; Burkholderiales; Oxalobacteraceae	1	0	0	0	0	0	0	0	0	0	0	0	0	0	0	0	0	0	0	0	0	0	0	1	0	0	0	0	0	0
271835	Bacteria; Firmicutes; Clostridia; Clostridiales	0	0	0	0	0	0	0	0	1	0	0	0	0	0	0	0	0	0	1	0	0	0	0	1	0	0	0	0	0	0
310178	Bacteria; Firmicutes; Clostridia; Clostridiales	0	0	0	0	1	0	0	0	0	0	0	0	0	0	0	0	0	0	0	0	0	0	0	1	0	0	0	0	0	0
302075	Bacteria; Firmicutes; Bacilli; Lactobacillales; Lactobacillaceae; Lactobacillus	0	0	1	0	0	0	0	0	0	0	0	0	0	0	0	0	0	0	0	0	0	0	0	1	0	0	0	0	0	0
292180	Bacteria; Verrucomicrobia; Verruco-5; WCHB1-41; RFP12	0	0	0	0	0	0	0	0	0	0	0	0	0	0	0	0	0	0	0	0	0	0	0	1	0	0	0	0	0	0
296406	Bacteria; Spirochaetes; Spirochaetes; Spirochaetales; Spirochaetaceae; Treponema	0	0	0	0	0	0	0	0	0	0	0	0	0	0	0	0	0	0	0	0	0	0	0	1	0	0	0	0	0	0
669356	Bacteria; Proteobacteria; Gammaproteobacteria; Pseudomonadales; Pseudomonadaceae; Pseudomonas; stutzeri	0	0	0	0	0	0	0	0	0	0	0	0	0	0	0	0	1	0	0	0	0	0	0	1	0	0	0	0	0	0
4453773	Bacteria; Proteobacteria; Deltaproteobacteria; Desulfovibrionales; Desulfovibrionaceae; Desulfovibrio	0	0	0	0	0	0	0	0	0	0	0	0	0	0	0	0	0	0	0	0	0	0	0	1	0	0	0	0	0	0
562244	Bacteria; Proteobacteria; Betaproteobacteria; Burkholderiales; Alcaligenaceae; Sutterella	0	0	0	0	0	0	0	0	0	0	0	0	0	0	0	0	0	0	0	0	0	0	0	1	0	0	0	0	0	0
338517	Bacteria; Proteobacteria; Alphaproteobacteria; Rhizobiales; Bradyrhizobiaceae	0	0	0	0	0	0	0	0	0	0	0	0	0	0	0	0	0	0	0	0	0	0	0	1	0	0	0	0	0	0
264646	Bacteria; Firmicutes; Clostridia; Clostridiales; Ruminococcaceae	0	0	0	0	0	0	0	0	0	0	0	0	0	0	0	0	0	1	0	0	1	0	0	1	0	0	0	0	0	0
409732	Bacteria; Firmicutes; Clostridia; Clostridiales; Lachnospiraceae; Blautia; obeum	0	0	0	0	0	0	0	0	0	0	0	0	0	0	0	0	0	0	0	0	0	0	0	1	0	0	0	0	0	0
263327	Bacteria; Firmicutes; Clostridia; Clostridiales; Lachnospiraceae; [Ruminococcus]; gnavus	0	0	0	0	0	0	0	0	0	0	0	0	0	0	0	0	0	0	0	0	0	0	0	1	0	0	0	0	0	0
203970	Bacteria; Firmicutes; Clostridia; Clostridiales; Lachnospiraceae	0	0	0	0	0	0	0	0	0	0	0	0	0	0	0	0	1	0	0	0	0	0	0	1	0	0	0	0	0	0
335521	Bacteria; Firmicutes; Clostridia; Clostridiales; Lachnospiraceae	0	0	0	0	0	0	0	0	0	0	0	0	0	0	0	0	0	0	0	0	0	0	0	1	0	0	0	0	0	0
248563	Bacteria; Firmicutes; Clostridia; Clostridiales; Clostridiaceae	0	0	0	0	0	0	0	0	0	0	0	0	0	0	0	0	0	0	0	0	0	0	0	1	0	0	0	0	0	0
259530	Bacteria; Firmicutes; Clostridia; Clostridiales	0	0	0	0	0	0	0	0	0	0	0	0	0	0	0	0	0	2	0	0	0	0	0	1	0	0	0	0	0	0
305853	Bacteria; Firmicutes; Clostridia; Clostridiales	0	0	0	0	0	0	0	0	0	0	0	0	0	0	0	0	1	0	0	0	0	0	0	1	0	0	0	0	0	0
259086	Bacteria; Firmicutes; Clostridia; Clostridiales	0	0	0	0	0	0	0	0	0	0	0	0	0	0	0	0	0	0	0	0	0	0	0	1	0	0	0	0	0	0
262394	Bacteria; Firmicutes; Clostridia; Clostridiales	0	0	0	0	0	0	0	0	0	0	0	0	0	0	0	0	0	0	0	0	0	0	0	1	0	0	0	0	0	0
271219	Bacteria; Firmicutes; Clostridia; Clostridiales	0	0	0	0	0	0	0	0	0	0	0	0	0	0	0	0	0	0	0	0	0	0	0	1	0	0	0	0	0	0
275618	Bacteria; Firmicutes; Clostridia; Clostridiales	0	0	0	0	0	0	0	0	0	0	0	0	0	0	0	0	0	0	0	0	0	0	0	1	0	0	0	0	0	0
276466	Bacteria; Firmicutes; Clostridia; Clostridiales	0	0	0	0	0	0	0	0	0	0	0	0	0	0	0	0	0	0	0	0	0	0	0	1	0	0	0	0	0	0
277396	Bacteria; Firmicutes; Clostridia; Clostridiales	0	0	0	0	0	0	0	0	0	0	0	0	0	0	0	0	0	0	0	0	0	0	0	1	0	0	0	0	0	0
311734	Bacteria; Firmicutes; Clostridia; Clostridiales	0	0	0	0	0	0	0	0	0	0	0	0	0	0	0	0	0	0	0	0	0	0	0	1	0	0	0	0	0	0
334145	Bacteria; Firmicutes; Clostridia; Clostridiales	0	0	0	0	0	0	0	0	0	0	0	0	0	0	0	0	0	0	0	0	0	0	0	1	0	0	0	0	0	0
64384	Bacteria; Firmicutes; Bacilli; Lactobacillales; Leuconostocaceae; Weissella; cibaria	0	0	0	0	0	0	0	0	0	0	0	0	0	0	0	0	0	0	0	0	0	0	0	1	0	0	0	0	0	0
324926	Bacteria; Firmicutes; Bacilli; Lactobacillales; Lactobacillaceae; Lactobacillus	0	0	0	0	0	0	0	0	0	0	0	0	0	0	0	0	0	0	0	0	0	0	0	1	0	0	0	0	0	0
870118	Bacteria; Firmicutes; Bacilli; Bacillales; Staphylococcaceae; Staphylococcus; aureus	0	0	0	0	0	0	0	0	0	0	0	0	0	0	0	0	0	0	0	0	0	0	0	1	0	0	0	0	0	0
918242	Bacteria; Cyanobacteria; 4C0d-2; YS2	0	0	0	0	0	0	0	0	0	0	0	0	0	0	0	0	0	0	0	0	0	0	0	1	0	0	0	0	0	0
353459	Bacteria; Bacteroidetes; Bacteroidia; Bacteroidales; Prevotellaceae; Prevotella	0	0	0	0	0	0	0	0	0	0	0	0	0	0	0	0	0	0	0	0	0	0	0	1	0	0	0	0	0	0
363167	Bacteria; Actinobacteria; Actinobacteria; Actinomycetales; Micrococcaceae	0	0	0	0	0	0	0	0	0	0	0	0	0	0	0	0	0	0	0	0	0	0	0	1	0	0	0	0	0	0
811272	Bacteria; Actinobacteria; Actinobacteria; Actinomycetales; Micrococcaceae; Arthrobacter; psychrolactophilus	0	1	1	0	0	0	1	0	0	0	0	0	0	0	0	0	0	0	0	0	0	0	0	0	0	1	0	0	0	0
4375000	Bacteria; Proteobacteria; Gammaproteobacteria; Enterobacteriales; Enterobacteriaceae	1	1	0	0	0	0	0	0	0	0	0	0	0	0	0	0	0	1	0	0	0	1	0	0	0	1	0	0	0	0
344198	Bacteria; Firmicutes; Clostridia; Clostridiales	0	1	0	0	0	0	1	0	0	0	0	0	0	0	0	0	0	0	0	0	0	0	0	0	0	1	0	0	0	0
192206	Bacteria; Bacteroidetes; Bacteroidia; Bacteroidales; S24-7	0	0	0	0	0	1	0	0	1	0	0	0	0	0	0	0	0	0	0	0	0	0	0	0	0	1	0	0	0	0
674696	Bacteria; Proteobacteria; Gammaproteobacteria; Enterobacteriales; Enterobacteriaceae; Citrobacter	0	0	0	0	0	0	0	1	0	0	0	0	0	0	0	0	0	0	0	0	0	0	0	0	0	1	0	0	0	0
965129	Bacteria; Proteobacteria; Alphaproteobacteria; Sphingomonadales; Sphingomonadaceae	0	0	0	0	0	0	0	1	0	0	0	0	0	0	0	0	0	0	0	0	0	0	0	0	0	1	0	0	0	0
1078207	Bacteria; Firmicutes; Bacilli; Lactobacillales; Streptococcaceae; Streptococcus	0	0	0	0	0	0	0	1	0	0	0	0	0	0	0	0	0	0	0	0	0	0	0	0	0	1	0	0	0	0
535159	Bacteria; Proteobacteria; Gammaproteobacteria; Pseudomonadales; Pseudomonadaceae; Pseudomonas	1	0	0	0	0	0	0	0	0	0	0	0	0	0	0	0	0	0	0	0	0	0	0	0	0	1	0	0	0	0
321598	Bacteria; Actinobacteria; Actinobacteria; Bifidobacteriales; Bifidobacteriaceae	0	0	0	0	0	0	0	0	1	0	0	0	0	0	0	0	0	0	0	0	0	0	0	0	0	1	0	0	0	0
263612	Bacteria; Firmicutes; Clostridia; Clostridiales	0	0	0	0	0	0	1	0	0	0	0	0	0	0	0	0	0	0	0	0	0	0	0	0	0	1	0	0	0	0
354798	Bacteria; Firmicutes; Clostridia; Clostridiales; Clostridiaceae; Clostridium	0	0	1	0	0	0	0	0	0	0	0	0	0	0	0	0	0	0	0	0	0	0	0	0	0	1	0	0	0	0
196240	Bacteria; Bacteroidetes; Bacteroidia; Bacteroidales; S24-7	0	0	1	0	0	0	0	0	0	0	0	0	0	0	0	0	0	0	0	0	0	0	0	0	0	1	0	0	0	0
4428790	Bacteria; Bacteroidetes; Flavobacteriia; Flavobacteriales; [Weeksellaceae]; Chryseobacterium	0	0	0	0	0	1	0	0	0	0	0	0	0	0	0	0	0	0	0	1	0	0	0	0	0	1	0	0	0	0
168313	Bacteria; Proteobacteria; Gammaproteobacteria; Enterobacteriales; Enterobacteriaceae	0	0	0	0	0	0	0	0	0	0	0	0	0	0	0	0	0	0	0	0	0	0	0	0	0	1	0	0	0	0
3829957	Bacteria; Proteobacteria; Gammaproteobacteria; Enterobacteriales; Enterobacteriaceae	0	0	0	0	0	0	0	0	0	0	0	0	0	0	0	0	0	0	0	0	0	0	0	0	0	1	0	0	0	0
4340953	Bacteria; Proteobacteria; Gammaproteobacteria; Enterobacteriales; Enterobacteriaceae	0	0	0	0	0	0	0	0	0	0	0	0	0	0	0	0	0	0	0	0	0	0	0	0	0	1	0	0	0	0
4388820	Bacteria; Proteobacteria; Gammaproteobacteria; Enterobacteriales; Enterobacteriaceae	0	0	0	0	0	0	0	0	0	0	0	0	0	0	0	0	0	0	0	0	0	0	0	0	0	1	0	0	0	0
4416562	Bacteria; Proteobacteria; Gammaproteobacteria; Enterobacteriales; Enterobacteriaceae	0	0	0	0	0	0	0	0	0	0	0	0	0	0	0	0	0	0	0	0	0	0	0	0	0	1	0	0	0	0
796142	Bacteria; Proteobacteria; Gammaproteobacteria; Alteromonadales; Shewanellaceae; Shewanella	0	0	0	0	0	0	0	0	0	0	0	0	0	0	0	0	0	0	0	0	0	0	0	0	0	1	0	0	0	0
637582	Bacteria; Proteobacteria; Betaproteobacteria; Burkholderiales; Comamonadaceae; Hydrogenophaga	0	0	0	0	0	0	0	0	0	0	0	0	0	0	0	0	0	0	0	0	0	0	0	0	0	1	0	0	0	0
1138512	Bacteria; Proteobacteria; Alphaproteobacteria; Sphingomonadales; Sphingomonadaceae; Sphingomonas; wittichii	0	0	0	0	0	0	0	0	0	0	0	0	0	0	0	0	0	0	0	0	0	0	0	0	0	1	0	0	0	0
3195989	Bacteria; Proteobacteria; Alphaproteobacteria; Sphingomonadales; Sphingomonadaceae; Sphingomonas; wittichii	0	0	0	0	0	0	0	0	0	0	0	0	0	0	0	0	0	0	0	0	0	0	0	0	0	1	0	0	0	0
102915	Bacteria; Proteobacteria; Alphaproteobacteria; Sphingomonadales; Sphingomonadaceae; Sphingomonas; asaccharolytica	0	0	0	0	0	0	0	0	0	0	0	0	0	0	0	0	0	0	0	0	0	0	0	0	0	1	0	0	0	0
2076539	Bacteria; Proteobacteria; Alphaproteobacteria; Sphingomonadales; Sphingomonadaceae; Sphingobium	0	0	0	0	0	0	0	0	0	0	0	0	0	0	0	0	0	0	0	0	0	0	0	0	0	1	0	0	0	0
861063	Bacteria; Proteobacteria; Alphaproteobacteria; Rhizobiales; Bartonellaceae	0	0	0	0	0	0	0	0	0	0	0	0	0	0	0	0	0	0	0	0	0	0	0	0	0	1	0	0	0	0
242829	Bacteria; Proteobacteria; Alphaproteobacteria; Caulobacterales; Caulobacteraceae; Phenylobacterium	0	0	0	0	0	0	0	0	0	0	0	0	0	0	0	0	0	0	0	0	0	0	0	0	0	1	0	0	0	0
4075738	Bacteria; Planctomycetes; Planctomycetia; Pirellulales; Pirellulaceae	0	0	0	0	0	0	0	0	0	0	0	0	0	0	0	0	0	0	0	0	0	0	0	0	0	1	0	0	0	0
276522	Bacteria; Firmicutes; Clostridia; Clostridiales; Ruminococcaceae; Oscillospira	0	0	0	0	0	0	0	0	0	0	0	0	0	0	0	0	0	0	0	0	0	0	0	0	0	1	0	0	0	0
338957	Bacteria; Firmicutes; Clostridia; Clostridiales; Peptostreptococcaceae; Clostridium; metallolevans	0	0	0	0	0	0	0	0	0	0	0	0	0	0	0	0	0	0	0	0	0	0	0	0	0	1	0	0	0	0
207099	Bacteria; Firmicutes; Clostridia; Clostridiales; Peptostreptococcaceae	0	0	0	0	0	0	0	0	0	0	0	0	0	0	0	0	0	0	0	0	0	0	0	0	0	1	0	0	0	0
804770	Bacteria; Firmicutes; Clostridia; Clostridiales; Peptostreptococcaceae	0	0	0	0	0	0	0	0	0	0	0	0	0	0	0	0	0	0	0	0	0	0	0	0	0	1	0	0	0	0
333330	Bacteria; Firmicutes; Clostridia; Clostridiales; Lachnospiraceae	0	0	0	0	0	0	0	0	0	0	0	0	0	0	0	0	0	0	0	0	0	0	0	0	0	1	0	0	0	0
16144	Bacteria; Firmicutes; Clostridia; Clostridiales; Clostridiaceae; Clostridium; tyrobutyricum	0	0	0	0	0	0	0	0	0	0	0	0	0	0	0	0	0	0	0	0	0	0	0	0	0	1	0	0	0	0
163695	Bacteria; Firmicutes; Clostridia; Clostridiales	0	0	0	0	0	0	0	0	0	0	0	0	0	0	0	0	0	0	0	0	0	0	0	0	0	1	0	0	0	0
267373	Bacteria; Firmicutes; Clostridia; Clostridiales	0	0	0	0	0	0	0	0	0	0	0	0	0	0	0	0	0	0	0	0	0	0	0	0	0	1	0	0	0	0
304956	Bacteria; Firmicutes; Bacilli; Lactobacillales; Lactobacillaceae; Lactobacillus	0	0	0	0	0	0	0	0	0	0	0	0	0	0	0	0	0	0	0	0	0	0	0	0	0	1	0	0	0	0
873747	Bacteria; Bacteroidetes; Flavobacteriia; Flavobacteriales; Flavobacteriaceae; Flavobacterium	0	0	0	0	0	0	0	0	0	0	0	0	0	0	0	0	0	0	0	0	0	0	0	0	0	1	0	0	0	0
1050379	Bacteria; Bacteroidetes; Flavobacteriia; Flavobacteriales; [Weeksellaceae]; Cloacibacterium	0	0	0	0	0	0	0	0	0	0	0	0	0	0	0	0	0	0	0	0	0	0	0	0	0	1	0	0	0	0
178114	Bacteria; Bacteroidetes; Bacteroidia; Bacteroidales; S24-7	0	0	0	0	0	0	0	0	0	0	0	0	0	0	0	0	0	0	0	0	0	0	0	0	0	1	0	0	0	0
845354	Bacteria; Actinobacteria; Actinobacteria; Actinomycetales; Micrococcaceae; Nesterenkonia	0	0	0	0	0	0	0	0	0	0	0	0	0	0	0	0	0	0	0	0	0	0	0	0	0	1	0	0	0	0
578911	Bacteria; Firmicutes; Bacilli; Bacillales; [Exiguobacteraceae]; Exiguobacterium	0	0	0	0	0	0	0	0	9	0	0	0	0	0	0	0	0	0	0	0	0	0	1	0	0	0	0	0	0	0
214471	Bacteria; Firmicutes; Clostridia; Clostridiales	0	0	0	2	2	0	0	0	0	0	0	0	0	0	0	0	0	0	0	0	2	0	1	0	0	0	0	0	0	0
325541	Bacteria; Firmicutes; Clostridia; Clostridiales	0	1	0	0	0	0	0	0	1	0	0	0	0	0	0	0	0	0	0	0	0	2	1	0	0	0	0	0	0	0
299851	Bacteria; Proteobacteria; Gammaproteobacteria; Enterobacteriales; Enterobacteriaceae	0	2	0	0	0	0	0	0	0	0	0	0	0	0	0	0	0	0	0	0	0	0	1	0	0	0	0	0	0	0
189476	Bacteria; Firmicutes; Clostridia; Clostridiales	0	0	0	1	1	0	0	0	0	0	0	0	0	0	0	0	0	0	0	0	0	0	1	0	0	0	0	0	0	0
263687	Bacteria; Firmicutes; Clostridia; Clostridiales; Lachnospiraceae	1	0	0	0	0	0	0	0	0	0	0	0	0	0	0	0	0	0	0	0	0	0	1	0	0	0	0	0	0	0
811492	Bacteria; Proteobacteria; Gammaproteobacteria; Enterobacteriales; Enterobacteriaceae	0	0	0	0	0	0	0	0	1	0	0	0	0	0	0	0	0	0	0	0	0	0	1	0	0	0	0	0	0	0
186777	Bacteria; Firmicutes; Clostridia; Clostridiales; Lachnospiraceae	0	0	0	0	0	0	0	0	1	0	0	0	0	0	0	0	0	0	0	2	0	0	1	0	0	0	0	0	0	0
447062	Bacteria; Bacteroidetes; Flavobacteriia; Flavobacteriales; [Weeksellaceae]; Chryseobacterium	0	0	0	0	0	0	1	0	0	0	0	0	0	0	0	0	0	0	0	0	1	0	1	0	0	0	0	0	0	0
340451	Bacteria; Firmicutes; Clostridia; Clostridiales	0	0	0	0	1	0	0	0	0	0	0	0	0	0	0	0	0	0	0	0	1	0	1	0	0	0	0	0	0	0
580625	Bacteria; Proteobacteria; Alphaproteobacteria; Rhizobiales; Bradyrhizobiaceae	0	0	0	0	0	1	0	0	0	0	0	0	0	0	0	0	0	0	0	1	0	0	1	0	0	0	0	0	0	0
195489	Bacteria; TM7; TM7-3	0	0	0	0	0	0	0	0	0	0	0	0	0	0	0	0	0	0	0	0	0	0	1	0	0	0	0	0	0	0
557456	Bacteria; Proteobacteria; Alphaproteobacteria; Sphingomonadales; Sphingomonadaceae; Sphingomonas; wittichii	0	0	0	0	0	0	0	0	0	0	0	0	0	0	0	0	0	0	0	0	0	0	1	0	0	0	0	0	0	0
4431178	Bacteria; Proteobacteria; Alphaproteobacteria; Rhizobiales; Rhizobiaceae; Agrobacterium	0	0	0	0	0	0	0	0	0	0	0	0	0	0	0	0	0	1	0	0	0	0	1	0	0	0	0	0	0	0
575419	Bacteria; Proteobacteria; Alphaproteobacteria; Rhizobiales; Hyphomicrobiaceae; Devosia	0	0	0	0	0	0	0	0	0	0	0	0	0	0	0	0	0	0	0	0	0	0	1	0	0	0	0	0	0	0
1139344	Bacteria; Proteobacteria; Alphaproteobacteria; Rhizobiales	0	0	0	0	0	0	0	0	0	0	0	0	0	0	0	0	0	0	0	0	0	0	1	0	0	0	0	0	0	0
195047	Bacteria; Firmicutes; Clostridia; Clostridiales; Ruminococcaceae; Oscillospira	0	0	0	0	0	0	0	0	0	0	0	0	0	0	0	0	0	1	0	1	0	0	1	0	0	0	0	0	0	0
162991	Bacteria; Firmicutes; Clostridia; Clostridiales; Ruminococcaceae	0	0	0	0	0	0	0	0	0	0	0	0	0	0	0	0	0	0	0	0	0	0	1	0	0	0	0	0	0	0
272213	Bacteria; Firmicutes; Clostridia; Clostridiales; Ruminococcaceae	0	0	0	0	0	0	0	0	0	0	0	0	0	0	0	0	0	0	0	0	0	0	1	0	0	0	0	0	0	0
189293	Bacteria; Firmicutes; Clostridia; Clostridiales; Lachnospiraceae	0	0	0	0	0	0	0	0	0	0	0	0	0	0	0	0	0	0	0	0	0	0	1	0	0	0	0	0	0	0
191387	Bacteria; Firmicutes; Clostridia; Clostridiales	0	0	0	0	0	0	0	0	0	0	0	0	0	0	0	0	0	0	0	0	0	0	1	0	0	0	0	0	0	0
216155	Bacteria; Firmicutes; Clostridia; Clostridiales	0	0	0	0	0	0	0	0	0	0	0	0	0	0	0	0	0	0	0	0	0	0	1	0	0	0	0	0	0	0
260456	Bacteria; Firmicutes; Clostridia; Clostridiales	0	0	0	0	0	0	0	0	0	0	0	0	0	0	0	0	0	0	0	0	0	0	1	0	0	0	0	0	0	0
262179	Bacteria; Firmicutes; Clostridia; Clostridiales	0	0	0	0	0	0	0	0	0	0	0	0	0	0	0	0	0	0	0	0	0	0	1	0	0	0	0	0	0	0
269653	Bacteria; Firmicutes; Clostridia; Clostridiales	0	0	0	0	0	0	0	0	0	0	0	0	0	0	0	0	0	0	0	0	0	0	1	0	0	0	0	0	0	0
346595	Bacteria; Firmicutes; Clostridia; Clostridiales	0	0	0	0	0	0	0	0	0	0	0	0	0	0	0	0	0	0	0	0	0	0	1	0	0	0	0	0	0	0
352171	Bacteria; Firmicutes; Clostridia; Clostridiales	0	0	0	0	0	0	0	0	0	0	0	0	0	0	0	0	0	0	0	0	0	0	1	0	0	0	0	0	0	0
271185	Bacteria; Firmicutes; Bacilli; Lactobacillales; Lactobacillaceae; Lactobacillus	0	0	0	0	0	0	0	0	0	0	0	0	0	0	0	0	0	0	0	0	0	0	1	0	0	0	0	0	0	0
4358818	Bacteria; Firmicutes; Bacilli; Lactobacillales; Lactobacillaceae	0	0	0	0	0	0	0	0	0	0	0	0	0	0	0	0	0	0	0	0	0	0	1	0	0	0	0	0	0	0
204111	Bacteria; Bacteroidetes; Bacteroidia; Bacteroidales; S24-7	0	0	0	0	0	0	0	0	0	0	0	0	0	0	0	2	0	1	0	0	0	0	1	0	0	0	0	0	0	0
174056	Bacteria; Bacteroidetes; Bacteroidia; Bacteroidales; S24-7	0	0	0	0	0	0	0	0	0	0	0	0	0	0	0	0	0	0	0	0	0	0	1	0	0	0	0	0	0	0
350627	Bacteria; Bacteroidetes; Bacteroidia; Bacteroidales; Prevotellaceae; Prevotella; copri	0	0	0	0	0	0	0	0	0	0	0	0	0	0	0	0	0	0	0	0	0	0	1	0	0	0	0	0	0	0
688062	Bacteria; Actinobacteria; Actinobacteria; Actinomycetales; Micrococcaceae; Kocuria	0	0	0	0	0	0	0	0	0	0	0	0	0	0	0	0	0	0	0	0	0	0	1	0	0	0	0	0	0	0
301982	Bacteria; Actinobacteria; Actinobacteria; Actinomycetales; Micrococcaceae; Arthrobacter	0	0	0	0	0	0	0	0	0	0	0	0	0	0	0	0	0	0	0	0	0	0	1	0	0	0	0	0	0	0
544824	Bacteria; Proteobacteria; Gammaproteobacteria; Enterobacteriales; Enterobacteriaceae; Trabulsiella; farmeri	1	0	0	0	0	1	0	0	2	0	0	0	0	0	0	0	0	0	0	0	0	0	0	0	0	0	0	1	0	0
1088265	Bacteria; Actinobacteria; Actinobacteria; Actinomycetales; Propionibacteriaceae; Propionibacterium; acnes	0	0	1	0	0	2	0	0	0	0	0	0	0	0	0	0	0	0	0	0	0	0	0	0	0	0	0	1	0	0
300387	Bacteria; Actinobacteria; Actinobacteria; Actinomycetales; Cellulomonadaceae	0	0	1	0	0	0	1	0	0	0	0	0	0	0	0	0	0	0	0	0	0	0	0	0	0	0	0	1	0	0
114510	Bacteria; Proteobacteria; Gammaproteobacteria; Enterobacteriales; Enterobacteriaceae; Escherichia; coli	1	0	0	0	0	0	0	0	0	0	0	0	0	0	0	0	0	0	0	0	0	0	0	0	0	0	0	1	0	0
397363	Bacteria; Firmicutes; Clostridia; Clostridiales; Ruminococcaceae; Oscillospira	1	0	0	0	0	0	0	0	0	0	0	0	0	0	0	0	0	0	0	0	0	0	0	0	0	0	0	1	0	0
786876	Bacteria; Bacteroidetes; Flavobacteriia; Flavobacteriales; [Weeksellaceae]; Elizabethkingia; meningoseptica	1	0	0	0	0	0	0	0	0	0	0	0	0	0	0	0	0	0	0	0	0	0	0	0	0	0	0	1	0	0
339329	Bacteria; Firmicutes; Clostridia; Clostridiales; Lachnospiraceae	0	0	0	0	1	0	0	0	0	0	0	0	0	0	0	0	0	0	1	0	11	0	0	0	0	0	0	1	0	0
262119	Bacteria; Firmicutes; Clostridia; Clostridiales	0	0	1	0	0	0	0	0	0	0	0	0	0	0	0	0	0	1	0	0	0	0	0	0	0	0	0	1	0	0
4323871	Bacteria; Proteobacteria; Alphaproteobacteria; Rhizobiales; Methylobacteriaceae; Methylobacterium; komagatae	0	0	0	0	0	1	0	0	0	0	0	0	0	0	0	0	0	0	0	0	0	0	0	0	0	0	0	1	0	0
593890	Bacteria; TM7; TM7-3; EW055	0	0	0	0	0	0	0	0	0	0	0	0	0	0	0	0	0	0	0	0	0	0	0	0	0	0	0	1	0	0
231154	Bacteria; Proteobacteria; Gammaproteobacteria; Xanthomonadales; Xanthomonadaceae; Stenotrophomonas; geniculata	0	0	0	0	0	0	0	0	0	0	0	0	0	0	0	0	0	0	0	0	0	0	0	0	0	0	0	1	0	0
226573	Bacteria; Proteobacteria; Gammaproteobacteria; Xanthomonadales; Xanthomonadaceae; Stenotrophomonas; acidaminiphila	0	0	0	0	0	0	0	0	0	0	0	0	0	0	0	0	0	0	0	0	0	0	0	0	0	0	0	1	0	0
570189	Bacteria; Proteobacteria; Gammaproteobacteria; Xanthomonadales; Xanthomonadaceae; Stenotrophomonas	0	0	0	0	0	0	0	0	0	0	0	0	0	0	0	0	0	0	0	0	0	0	0	0	0	0	0	1	0	0
4406538	Bacteria; Proteobacteria; Gammaproteobacteria; Pseudomonadales; Pseudomonadaceae; Pseudomonas	0	0	0	0	0	0	0	0	0	0	0	0	0	0	0	0	0	0	0	0	0	0	0	0	0	0	0	1	0	0
891054	Bacteria; Proteobacteria; Gammaproteobacteria; Pseudomonadales; Moraxellaceae; Acinetobacter	0	0	0	0	0	0	0	0	0	0	0	0	0	0	0	0	0	0	0	0	0	0	0	0	0	0	0	1	0	0
811253	Bacteria; Proteobacteria; Gammaproteobacteria; Pseudomonadales; Moraxellaceae	0	0	0	0	0	0	0	0	0	0	0	0	0	0	0	0	0	0	0	0	0	0	0	0	0	0	0	1	0	0
140382	Bacteria; Proteobacteria; Betaproteobacteria; Rhodocyclales; Rhodocyclaceae; Methyloversatilis	0	0	0	0	0	0	0	0	0	0	0	0	0	0	0	0	0	0	0	0	0	0	0	0	0	0	0	1	0	0
579328	Bacteria; Proteobacteria; Betaproteobacteria; Methylophilales; Methylophilaceae	0	0	0	0	0	0	0	0	0	0	0	0	0	0	0	0	0	0	0	0	0	0	0	0	0	0	0	1	0	0
833853	Bacteria; Proteobacteria; Betaproteobacteria; Burkholderiales; Comamonadaceae	0	0	0	0	0	0	0	0	0	0	0	0	0	0	0	0	0	0	0	0	0	0	0	0	0	0	0	1	0	0
330723	Bacteria; Proteobacteria; Alphaproteobacteria; Sphingomonadales; Sphingomonadaceae; Sphingobium	0	0	0	0	0	0	0	0	0	0	0	0	0	0	0	0	0	0	0	0	0	0	0	0	0	0	0	1	0	0
259884	Bacteria; Firmicutes; Clostridia; Clostridiales; Ruminococcaceae; Oscillospira	0	0	0	0	0	0	0	0	0	0	0	0	0	0	0	0	0	0	0	0	0	0	0	0	0	0	0	1	0	0
187703	Bacteria; Firmicutes; Clostridia; Clostridiales; Lachnospiraceae; [Ruminococcus]; gnavus	0	0	0	0	0	0	0	0	0	0	0	0	0	0	0	0	1	0	0	0	0	0	0	0	0	0	0	1	0	0
383971	Bacteria; Firmicutes; Clostridia; Clostridiales; Lachnospiraceae; [Ruminococcus]; gnavus	0	0	0	0	0	0	0	0	0	0	0	0	0	0	0	0	0	0	0	0	0	0	0	0	0	0	0	1	0	0
346275	Bacteria; Firmicutes; Clostridia; Clostridiales	0	0	0	0	0	0	0	0	0	0	0	0	0	0	0	0	1	0	0	0	0	1	0	0	0	0	0	1	0	0
272258	Bacteria; Firmicutes; Clostridia; Clostridiales	0	0	0	0	0	0	0	0	0	0	0	0	0	0	0	0	0	0	0	0	0	0	0	0	0	0	0	1	0	0
656765	Bacteria; Firmicutes; Bacilli; Lactobacillales; Leuconostocaceae	0	0	0	0	0	0	0	0	0	0	0	0	0	0	0	0	0	0	0	0	0	0	0	0	0	0	0	1	0	0
4321285	Bacteria; Firmicutes; Bacilli; Lactobacillales; Lactobacillaceae; Lactobacillus	0	0	0	0	0	0	0	0	0	0	0	0	0	0	0	0	0	0	0	0	0	0	0	0	0	0	0	1	0	0
154506	Bacteria; Firmicutes; Bacilli; Lactobacillales; Enterococcaceae; Vagococcus	0	0	0	0	0	0	0	0	0	0	0	0	0	0	0	0	0	0	0	0	0	0	0	0	0	0	0	1	0	0
683853	Bacteria; Bacteroidetes; Flavobacteriia; Flavobacteriales; Flavobacteriaceae; Flavobacterium	0	0	0	0	0	0	0	0	0	0	0	0	0	0	0	0	0	0	0	0	0	0	0	0	0	0	0	1	0	0
918733	Bacteria; Actinobacteria; Actinobacteria; Actinomycetales; Propionibacteriaceae; Propionibacterium; acnes	0	0	0	0	0	0	0	0	0	0	0	0	0	0	0	0	0	0	0	0	0	0	0	0	0	0	0	1	0	0
1067574	Bacteria; Actinobacteria; Actinobacteria; Actinomycetales; Propionibacteriaceae; Propionibacterium; acnes	0	0	0	0	0	0	0	0	0	0	0	0	0	0	0	0	0	0	0	0	0	0	0	0	0	0	0	1	0	0
567669	Bacteria; Actinobacteria; Actinobacteria; Actinomycetales; Micrococcaceae; Kocuria; palustris	0	0	0	0	0	0	0	0	0	0	0	0	0	0	0	0	0	0	0	0	0	0	0	0	0	0	0	1	0	0
1142268	Bacteria; Actinobacteria; Actinobacteria; Actinomycetales; Microbacteriaceae; Schumannella; luteola	0	0	0	0	0	0	0	0	0	0	0	0	0	0	0	0	0	0	0	0	0	0	0	0	0	0	0	1	0	0
288552	Bacteria; Actinobacteria; Actinobacteria; Actinomycetales; Microbacteriaceae; Mycetocola	0	0	0	0	0	0	0	0	0	0	0	0	0	0	0	0	0	0	0	0	0	0	0	0	0	0	0	1	0	0
1129931	Bacteria; Actinobacteria; Actinobacteria; Actinomycetales; Kineosporiaceae; Quadrisphaera; granulorum	0	0	0	0	0	0	0	0	0	0	0	0	0	0	0	0	0	0	0	0	0	0	0	0	0	0	0	1	0	0
818388	Bacteria; Actinobacteria; Actinobacteria; Actinomycetales; Geodermatophilaceae	0	0	0	0	0	0	0	0	0	0	0	0	0	0	0	0	0	0	0	0	0	0	0	0	0	0	0	1	0	0
512791	Bacteria; Actinobacteria; Actinobacteria; Actinomycetales; Dermabacteraceae; Brachybacterium	0	0	0	0	0	0	0	0	0	0	0	0	0	0	0	0	0	0	0	0	0	0	0	0	0	0	0	1	0	0
171718	Bacteria; Firmicutes; Clostridia; Clostridiales; Lachnospiraceae; Dorea	0	0	0	0	0	6	0	0	0	0	0	0	0	0	0	0	0	0	0	0	0	0	0	0	1	0	0	0	0	0
272587	Bacteria; Firmicutes; Clostridia; Clostridiales; Veillonellaceae; Dialister	0	0	1	0	0	0	3	0	0	0	0	0	0	0	0	1	0	0	0	0	0	0	0	0	1	0	0	0	0	0
206790	Bacteria; Bacteroidetes; Bacteroidia; Bacteroidales; S24-7	0	0	0	1	0	3	0	0	0	0	0	0	0	0	0	0	1	0	0	1	0	0	0	0	1	0	0	0	0	0
339221	Bacteria; Bacteroidetes; Bacteroidia; Bacteroidales; Prevotellaceae; Prevotella; copri	0	0	4	0	0	0	0	0	0	0	0	0	0	0	0	0	0	0	0	0	0	0	0	0	1	0	0	0	0	0
192684	Bacteria; Bacteroidetes; Bacteroidia; Bacteroidales; Bacteroidaceae; Bacteroides	0	0	0	3	0	0	0	0	0	0	0	0	0	0	0	0	0	0	0	0	0	1	0	0	1	0	0	0	0	0
519836	Bacteria; Bacteroidetes; Bacteroidia; Bacteroidales; Prevotellaceae; Prevotella	0	0	2	0	0	1	0	0	0	0	0	0	0	0	0	0	0	0	0	0	0	0	0	0	1	0	0	0	0	0
4355075	Bacteria; Bacteroidetes; Bacteroidia; Bacteroidales; Prevotellaceae; Prevotella	0	0	1	0	0	0	0	1	0	0	0	0	0	0	0	0	0	0	0	0	0	0	0	0	1	0	0	0	0	0
536989	Bacteria; Firmicutes; Clostridia; Clostridiales	0	0	0	0	0	0	0	0	1	0	0	0	0	0	0	0	1	0	0	0	0	0	0	0	1	0	0	0	0	0
515953	Bacteria; Firmicutes; Clostridia; Clostridiales; Ruminococcaceae	0	0	1	0	0	0	0	0	0	0	0	0	0	0	0	0	0	0	0	0	0	0	0	0	1	0	0	0	0	0
54794	Bacteria; Firmicutes; Bacilli; Lactobacillales; Streptococcaceae; Streptococcus	0	0	1	0	0	0	0	0	0	0	0	0	0	0	0	0	0	0	0	0	0	0	0	0	1	0	0	0	0	0
528639	Bacteria; Proteobacteria; Gammaproteobacteria; Aeromonadales; Succinivibrionaceae; Succinivibrio	0	0	0	0	0	0	0	0	0	0	0	0	0	0	0	0	0	0	0	0	0	0	0	0	1	0	0	0	0	0
109382	Bacteria; Proteobacteria; Betaproteobacteria; Burkholderiales	0	0	0	0	0	0	0	0	0	0	0	0	0	0	0	0	0	0	1	0	0	0	0	0	1	0	0	0	0	0
559211	Bacteria; Proteobacteria; Alphaproteobacteria; Rhizobiales; Bradyrhizobiaceae	0	0	0	0	0	0	0	0	0	0	0	0	0	0	0	0	0	0	0	0	0	0	0	0	1	0	0	0	0	0
4418695	Bacteria; Proteobacteria; Alphaproteobacteria; Caulobacterales; Caulobacteraceae; Phenylobacterium	0	0	0	0	0	0	0	0	0	0	0	0	0	0	0	0	0	0	0	0	0	0	0	0	1	0	0	0	0	0
165771	Bacteria; Proteobacteria; Alphaproteobacteria; Caulobacterales; Caulobacteraceae; Arthrospira	0	0	0	0	0	0	0	0	0	0	0	0	0	0	0	0	0	0	0	0	0	0	0	0	1	0	0	0	0	0
265940	Bacteria; Firmicutes; Clostridia; Clostridiales; Ruminococcaceae; Ruminococcus	0	0	0	0	0	0	0	0	0	0	0	0	0	0	0	2	0	0	0	3	1	0	0	0	1	0	0	0	0	0
187807	Bacteria; Firmicutes; Clostridia; Clostridiales; Ruminococcaceae; Oscillospira	0	0	0	0	0	0	0	0	0	0	0	0	0	0	0	1	0	1	0	0	0	0	0	0	1	0	0	0	0	0
414089	Bacteria; Firmicutes; Clostridia; Clostridiales; Ruminococcaceae	0	0	0	0	0	0	0	0	0	0	0	0	0	0	0	0	0	1	0	0	0	0	0	0	1	0	0	0	0	0
175962	Bacteria; Firmicutes; Clostridia; Clostridiales; Ruminococcaceae	0	0	0	0	0	0	0	0	0	0	0	0	0	0	0	0	0	0	0	0	0	0	0	0	1	0	0	0	0	0
317677	Bacteria; Firmicutes; Clostridia; Clostridiales; Ruminococcaceae	0	0	0	0	0	0	0	0	0	0	0	0	0	0	0	0	0	0	0	0	0	0	0	0	1	0	0	0	0	0
524848	Bacteria; Firmicutes; Clostridia; Clostridiales; Ruminococcaceae	0	0	0	0	0	0	0	0	0	0	0	0	0	0	0	0	0	0	0	0	0	0	0	0	1	0	0	0	0	0
1062061	Bacteria; Firmicutes; Clostridia; Clostridiales; Ruminococcaceae	0	0	0	0	0	0	0	0	0	0	0	0	0	0	0	0	0	0	0	0	0	0	0	0	1	0	0	0	0	0
363735	Bacteria; Firmicutes; Clostridia; Clostridiales; Lachnospiraceae; Blautia	0	0	0	0	0	0	0	0	0	0	0	0	0	0	0	0	0	0	0	0	0	0	0	0	1	0	0	0	0	0
308042	Bacteria; Firmicutes; Clostridia; Clostridiales; Lachnospiraceae; [Ruminococcus]; gnavus	0	0	0	0	0	0	0	0	0	0	0	0	0	0	0	0	0	0	0	0	0	0	0	0	1	0	0	0	0	0
300136	Bacteria; Firmicutes; Clostridia; Clostridiales; Lachnospiraceae	0	0	0	0	0	0	0	0	0	0	0	0	0	0	0	0	0	0	0	0	0	0	0	0	1	0	0	0	0	0
267470	Bacteria; Firmicutes; Clostridia; Clostridiales	0	0	0	0	0	0	0	0	0	0	0	0	0	0	0	0	0	0	0	0	1	0	0	0	1	0	0	0	0	0
136633	Bacteria; Firmicutes; Clostridia; Clostridiales	0	0	0	0	0	0	0	0	0	0	0	0	0	0	0	0	0	0	0	0	0	0	0	0	1	0	0	0	0	0
178926	Bacteria; Firmicutes; Clostridia; Clostridiales	0	0	0	0	0	0	0	0	0	0	0	0	0	0	0	0	0	0	0	0	0	0	0	0	1	0	0	0	0	0
212732	Bacteria; Firmicutes; Clostridia; Clostridiales	0	0	0	0	0	0	0	0	0	0	0	0	0	0	0	0	0	0	0	0	0	0	0	0	1	0	0	0	0	0
259720	Bacteria; Firmicutes; Clostridia; Clostridiales	0	0	0	0	0	0	0	0	0	0	0	0	0	0	0	0	0	0	0	0	0	0	0	0	1	0	0	0	0	0
179464	Bacteria; Bacteroidetes; Bacteroidia; Bacteroidales; S24-7	0	0	0	0	0	0	0	0	0	0	0	0	0	0	0	0	0	0	0	0	0	0	0	0	1	0	0	0	0	0
516464	Bacteria; Bacteroidetes; Bacteroidia; Bacteroidales; Prevotellaceae; Prevotella; copri	0	0	0	0	0	0	0	0	0	0	0	0	0	0	0	0	0	0	0	0	0	0	0	0	1	0	0	0	0	0
1005995	Bacteria; Actinobacteria; Actinobacteria; Actinomycetales; Gordoniaceae; Gordonia	0	0	0	0	0	0	0	0	0	0	0	0	0	0	0	0	0	0	0	0	0	0	0	0	1	0	0	0	0	0
269616	Bacteria; Firmicutes; Clostridia; Clostridiales	0	1	2	0	5	0	0	0	0	0	0	0	0	0	0	0	0	0	0	0	0	0	0	0	0	0	0	0	0	1
4389435	Bacteria; Bacteroidetes; Bacteroidia; Bacteroidales; Rikenellaceae	0	0	0	0	1	0	1	0	1	0	0	0	0	0	0	0	0	0	0	0	0	0	0	0	0	0	0	0	0	1
553981	Bacteria; Proteobacteria; Alphaproteobacteria; Rhizobiales; Rhizobiaceae	0	0	0	0	0	0	0	1	0	0	0	0	0	0	0	0	0	1	0	0	0	0	0	0	0	0	0	0	0	1
288492	Bacteria; Firmicutes; Bacilli; Bacillales; Staphylococcaceae; Jeotgalicoccus	0	0	0	0	0	0	0	1	0	0	0	0	0	0	0	0	0	1	0	0	0	0	0	0	0	0	0	0	0	1
341252	Bacteria; Firmicutes; Clostridia; Clostridiales	0	0	0	0	1	0	0	0	0	0	0	0	0	0	0	0	0	0	0	0	0	0	0	0	0	0	0	0	0	1
268396	Bacteria; Firmicutes; Clostridia; Clostridiales	0	0	1	0	0	0	0	0	0	0	0	0	0	0	0	0	0	0	0	0	0	0	0	0	0	0	0	0	0	1
941487	Bacteria; Proteobacteria; Betaproteobacteria; Burkholderiales; Oxalobacteraceae	0	0	0	0	0	1	0	0	0	0	0	0	0	0	0	0	0	0	0	1	1	0	0	0	0	0	0	0	0	1
589597	Bacteria; Proteobacteria; Gammaproteobacteria; Pseudomonadales; Pseudomonadaceae; Pseudomonas; viridiflava	0	0	0	0	0	0	0	0	0	0	0	0	0	0	0	0	0	0	0	0	0	0	0	0	0	0	0	0	0	1
4320919	Bacteria; Proteobacteria; Gammaproteobacteria; Pseudomonadales; Moraxellaceae; Acinetobacter; johnsonii	0	0	0	0	0	0	0	0	0	0	0	0	0	0	0	0	0	0	0	0	0	0	0	0	0	0	0	0	0	1
348680	Bacteria; Proteobacteria; Gammaproteobacteria; Enterobacteriales; Enterobacteriaceae	0	0	0	0	0	0	0	0	0	0	0	0	0	0	0	0	0	0	0	0	0	0	0	0	0	0	0	0	0	1
731707	Bacteria; Proteobacteria; Betaproteobacteria; Burkholderiales; Comamonadaceae; Xylophilus; ampelinus	0	0	0	0	0	0	0	0	0	0	0	0	0	0	0	0	0	0	0	0	0	0	0	0	0	0	0	0	0	1
1023564	Bacteria; Proteobacteria; Betaproteobacteria; Burkholderiales; Comamonadaceae; Aquabacterium	0	0	0	0	0	0	0	0	0	0	0	0	0	0	0	0	0	0	0	0	0	0	0	0	0	0	0	0	0	1
1072513	Bacteria; Proteobacteria; Alphaproteobacteria; Rhizobiales; Aurantimonadaceae	0	0	0	0	0	0	0	0	0	0	0	0	0	0	0	0	0	0	0	0	0	0	0	0	0	0	0	0	0	1
354144	Bacteria; Firmicutes; Clostridia; Clostridiales; Ruminococcaceae; Oscillospira	0	0	0	0	0	0	0	0	0	0	0	0	0	0	0	0	0	0	0	0	0	0	0	0	0	0	0	0	0	1
270968	Bacteria; Firmicutes; Clostridia; Clostridiales; Lachnospiraceae; [Ruminococcus]; gnavus	0	0	0	0	0	0	0	0	0	0	0	0	0	0	0	0	0	0	0	0	0	0	0	0	0	0	0	0	0	1
268820	Bacteria; Firmicutes; Clostridia; Clostridiales; Lachnospiraceae	0	0	0	0	0	0	0	0	0	0	0	0	0	0	0	0	0	0	0	0	0	0	0	0	0	0	0	0	0	1
175062	Bacteria; Firmicutes; Clostridia; Clostridiales; [Tissierellaceae]; Anaerococcus	0	0	0	0	0	0	0	0	0	0	0	0	0	0	0	0	0	0	0	0	0	0	0	0	0	0	0	0	0	1
199391	Bacteria; Firmicutes; Clostridia; Clostridiales	0	0	0	0	0	0	0	0	0	0	0	0	0	0	0	0	0	1	0	0	0	1	0	0	0	0	0	0	0	1
198701	Bacteria; Firmicutes; Clostridia; Clostridiales	0	0	0	0	0	0	0	0	0	0	0	0	0	0	0	0	0	0	0	0	0	0	0	0	0	0	0	0	0	1
910353	Bacteria; Firmicutes; Bacilli; Lactobacillales; Streptococcaceae; Streptococcus	0	0	0	0	0	0	0	0	0	0	0	0	0	0	0	0	0	0	0	0	0	0	0	0	0	0	0	0	0	1
618862	Bacteria; Bacteroidetes; Flavobacteriia; Flavobacteriales; Flavobacteriaceae; Flavobacterium	0	0	0	0	0	0	0	0	0	0	0	0	0	0	0	0	0	0	0	0	0	0	0	0	0	0	0	0	0	1
174805	Bacteria; Bacteroidetes; Bacteroidia; Bacteroidales; S24-7	0	0	0	0	0	0	0	0	0	0	0	0	0	0	0	0	0	0	0	0	0	0	0	0	0	0	0	0	0	1
987581	Bacteria; Bacteroidetes; Bacteroidia; Bacteroidales; Prevotellaceae; Prevotella	0	0	0	0	0	0	0	0	0	0	0	0	0	0	0	0	0	0	0	0	0	0	0	0	0	0	0	0	0	1
515808	Bacteria; Actinobacteria; Actinobacteria; Actinomycetales; Corynebacteriaceae; Corynebacterium	0	0	0	0	0	0	0	0	0	0	0	0	0	0	0	0	0	0	0	0	0	0	0	0	0	0	0	0	0	1
88154	Bacteria; Firmicutes; Bacilli; Bacillales; Paenibacillaceae; Paenibacillus	1	0	0	0	0	2	0	0	0	0	0	0	0	0	0	0	1	0	0	0	0	0	0	0	0	0	0	0	1	0
4460560	Bacteria; Firmicutes; Clostridia; Clostridiales; Ruminococcaceae; Ruminococcus	1	0	0	0	0	0	0	1	0	0	0	0	0	0	0	0	0	0	0	0	0	0	0	0	0	0	0	0	1	0
192180	Bacteria; Firmicutes; Clostridia; Clostridiales	0	0	0	0	1	0	0	1	0	0	0	0	0	0	0	0	0	0	0	0	0	0	0	0	0	0	0	0	1	0
4154872	Bacteria; Bacteroidetes; Flavobacteriia; Flavobacteriales; [Weeksellaceae]; Cloacibacterium	1	0	0	0	0	1	0	0	0	0	0	0	0	0	0	0	1	0	0	0	0	0	0	0	0	0	0	0	1	0
262537	Bacteria; Firmicutes; Clostridia; Clostridiales; Lachnospiraceae; [Ruminococcus]; gnavus	0	1	0	0	0	0	1	0	0	0	0	0	0	0	0	0	0	0	1	1	0	1	0	0	0	0	0	0	1	0
261063	Bacteria; Firmicutes; Clostridia; Clostridiales	0	0	0	0	1	0	1	0	0	0	0	0	0	0	0	0	0	0	0	0	0	0	0	0	0	0	0	0	1	0
766020	Bacteria; Proteobacteria; Alphaproteobacteria; Rhizobiales; Bradyrhizobiaceae	0	0	0	0	2	0	0	0	0	0	0	0	0	0	0	0	0	0	0	0	0	0	0	0	0	0	0	0	1	0
302302	Bacteria; Proteobacteria; Betaproteobacteria; Burkholderiales; Comamonadaceae; Comamonas	0	0	0	0	0	1	1	0	0	0	0	0	0	0	0	0	0	0	1	0	0	0	0	0	0	0	0	0	1	0
179208	Bacteria; Proteobacteria; Gammaproteobacteria; Pseudomonadales; Moraxellaceae; Acinetobacter	0	0	0	0	0	0	0	1	0	0	0	0	0	0	0	0	0	0	0	0	0	0	0	0	0	0	0	0	1	0
341939	Bacteria; Proteobacteria; Betaproteobacteria; Burkholderiales; Oxalobacteraceae	0	1	0	0	0	0	0	0	0	0	0	0	0	0	0	0	0	0	0	0	0	0	0	0	0	0	0	0	1	0
334582	Bacteria; Firmicutes; Clostridia; Clostridiales	0	0	1	0	0	0	0	0	0	0	0	0	0	0	0	0	0	0	0	0	0	0	0	0	0	0	0	0	1	0
265280	Bacteria; Firmicutes; Clostridia; Clostridiales; Lachnospiraceae	0	0	0	0	0	1	0	0	0	0	0	0	0	0	0	0	0	0	0	0	0	0	0	0	0	0	0	0	1	0
526490	Bacteria; Firmicutes; Clostridia; Clostridiales	0	0	0	0	0	1	0	0	0	0	0	0	0	0	0	0	0	0	0	0	0	0	0	0	0	0	0	0	1	0
4358821	Bacteria; Firmicutes; Bacilli; Lactobacillales; Lactobacillaceae; Lactobacillus	0	0	0	0	0	1	0	0	0	0	0	0	0	0	0	0	1	0	0	1	0	0	0	0	0	0	0	0	1	0
813617	Bacteria; Proteobacteria; Gammaproteobacteria; Pseudomonadales; Pseudomonadaceae; Pseudomonas	0	0	0	0	0	0	0	0	0	0	0	0	0	0	0	0	0	0	1	0	0	0	0	0	0	0	0	0	1	0
2689396	Bacteria; Proteobacteria; Gammaproteobacteria; Enterobacteriales; Enterobacteriaceae	0	0	0	0	0	0	0	0	0	0	0	0	0	0	0	0	0	0	0	0	0	0	0	0	0	0	0	0	1	0
223684	Bacteria; Proteobacteria; Alphaproteobacteria; Rhizobiales; Phyllobacteriaceae	0	0	0	0	0	0	0	0	0	0	0	0	0	0	0	0	0	0	0	0	0	0	0	0	0	0	0	0	1	0
826270	Bacteria; Proteobacteria; Alphaproteobacteria; Rhizobiales; Bradyrhizobiaceae	0	0	0	0	0	0	0	0	0	0	0	0	0	0	0	0	0	0	0	0	0	0	0	0	0	0	0	0	1	0
175143	Bacteria; Firmicutes; Clostridia; Clostridiales; Ruminococcaceae; Ruminococcus	0	0	0	0	0	0	0	0	0	0	0	0	0	0	0	0	0	0	1	0	0	0	0	0	0	0	0	0	1	0
187133	Bacteria; Firmicutes; Clostridia; Clostridiales; Ruminococcaceae; Ruminococcus	0	0	0	0	0	0	0	0	0	0	0	0	0	0	0	0	0	0	0	0	0	0	0	0	0	0	0	0	1	0
321251	Bacteria; Firmicutes; Clostridia; Clostridiales; Ruminococcaceae; Ruminococcus	0	0	0	0	0	0	0	0	0	0	0	0	0	0	0	0	0	0	0	0	0	0	0	0	0	0	0	0	1	0
4357315	Bacteria; Firmicutes; Clostridia; Clostridiales; Ruminococcaceae; Oscillospira	0	0	0	0	0	0	0	0	0	0	0	0	0	0	0	1	0	0	0	0	0	0	0	0	0	0	0	0	1	0
269145	Bacteria; Firmicutes; Clostridia; Clostridiales; Ruminococcaceae; Oscillospira	0	0	0	0	0	0	0	0	0	0	0	0	0	0	0	0	0	0	0	0	0	0	0	0	0	0	0	0	1	0
184387	Bacteria; Firmicutes; Clostridia; Clostridiales; Ruminococcaceae	0	0	0	0	0	0	0	0	0	0	0	0	0	0	0	0	0	0	0	0	0	0	0	0	0	0	0	0	1	0
227622	Bacteria; Firmicutes; Clostridia; Clostridiales; Ruminococcaceae	0	0	0	0	0	0	0	0	0	0	0	0	0	0	0	0	0	0	0	0	0	0	0	0	0	0	0	0	1	0
312247	Bacteria; Firmicutes; Clostridia; Clostridiales; Ruminococcaceae	0	0	0	0	0	0	0	0	0	0	0	0	0	0	0	0	0	0	0	0	0	0	0	0	0	0	0	0	1	0
328554	Bacteria; Firmicutes; Clostridia; Clostridiales; Ruminococcaceae	0	0	0	0	0	0	0	0	0	0	0	0	0	0	0	0	0	0	0	0	0	0	0	0	0	0	0	0	1	0
351898	Bacteria; Firmicutes; Clostridia; Clostridiales; Ruminococcaceae	0	0	0	0	0	0	0	0	0	0	0	0	0	0	0	0	0	0	0	0	0	0	0	0	0	0	0	0	1	0
393504	Bacteria; Firmicutes; Clostridia; Clostridiales; Ruminococcaceae	0	0	0	0	0	0	0	0	0	0	0	0	0	0	0	0	0	0	0	0	0	0	0	0	0	0	0	0	1	0
261698	Bacteria; Firmicutes; Clostridia; Clostridiales; Lachnospiraceae; Roseburia	0	0	0	0	0	0	0	0	0	0	0	0	0	0	0	0	0	0	0	0	0	0	0	0	0	0	0	0	1	0
275975	Bacteria; Firmicutes; Clostridia; Clostridiales; Lachnospiraceae	0	0	0	0	0	0	0	0	0	0	0	0	0	0	0	0	0	0	0	0	0	0	0	0	0	0	0	0	1	0
309963	Bacteria; Firmicutes; Clostridia; Clostridiales; Lachnospiraceae	0	0	0	0	0	0	0	0	0	0	0	0	0	0	0	0	0	0	0	0	0	0	0	0	0	0	0	0	1	0
311042	Bacteria; Firmicutes; Clostridia; Clostridiales; Lachnospiraceae	0	0	0	0	0	0	0	0	0	0	0	0	0	0	0	0	0	0	0	0	0	0	0	0	0	0	0	0	1	0
333564	Bacteria; Firmicutes; Clostridia; Clostridiales; Lachnospiraceae	0	0	0	0	0	0	0	0	0	0	0	0	0	0	0	0	0	0	0	0	0	0	0	0	0	0	0	0	1	0
334328	Bacteria; Firmicutes; Clostridia; Clostridiales; Lachnospiraceae	0	0	0	0	0	0	0	0	0	0	0	0	0	0	0	0	0	0	0	0	0	0	0	0	0	0	0	0	1	0
183089	Bacteria; Firmicutes; Clostridia; Clostridiales; Clostridiaceae	0	0	0	0	0	0	0	0	0	0	0	0	0	0	0	0	0	0	0	0	0	0	0	0	0	0	0	0	1	0
175213	Bacteria; Firmicutes; Clostridia; Clostridiales	0	0	0	0	0	0	0	0	0	0	0	0	0	0	0	0	0	0	0	0	0	0	0	0	0	0	0	0	1	0
194504	Bacteria; Firmicutes; Clostridia; Clostridiales	0	0	0	0	0	0	0	0	0	0	0	0	0	0	0	0	0	0	0	0	0	0	0	0	0	0	0	0	1	0
194906	Bacteria; Firmicutes; Clostridia; Clostridiales	0	0	0	0	0	0	0	0	0	0	0	0	0	0	0	0	0	0	0	0	0	0	0	0	0	0	0	0	1	0
194950	Bacteria; Firmicutes; Clostridia; Clostridiales	0	0	0	0	0	0	0	0	0	0	0	0	0	0	0	0	0	0	0	0	0	0	0	0	0	0	0	0	1	0
326644	Bacteria; Firmicutes; Clostridia; Clostridiales	0	0	0	0	0	0	0	0	0	0	0	0	0	0	0	0	0	0	0	0	0	0	0	0	0	0	0	0	1	0
357028	Bacteria; Firmicutes; Clostridia; Clostridiales	0	0	0	0	0	0	0	0	0	0	0	0	0	0	0	0	0	0	0	0	0	0	0	0	0	0	0	0	1	0
360315	Bacteria; Firmicutes; Clostridia; Clostridiales	0	0	0	0	0	0	0	0	0	0	0	0	0	0	0	0	0	0	0	0	0	0	0	0	0	0	0	0	1	0
4424886	Bacteria; Firmicutes; Bacilli; Lactobacillales; Streptococcaceae; Streptococcus	0	0	0	0	0	0	0	0	0	0	0	0	0	0	0	0	0	0	0	0	0	0	0	0	0	0	0	0	1	0
389067	Bacteria; Firmicutes; Bacilli; Lactobacillales; Lactobacillaceae; Lactobacillus	0	0	0	0	0	0	0	0	0	0	0	0	0	0	0	0	0	0	0	0	0	0	0	0	0	0	0	0	1	0
1085646	Bacteria; Firmicutes; Bacilli; Lactobacillales; Enterococcaceae; Enterococcus	0	0	0	0	0	0	0	0	0	0	0	0	0	0	0	0	0	0	0	0	0	0	0	0	0	0	0	0	1	0
580342	Bacteria; Firmicutes; Bacilli; Bacillales; Planococcaceae; Lysinibacillus; boronitolerans	0	0	0	0	0	0	0	0	0	0	0	0	0	0	0	0	0	0	0	0	0	0	0	0	0	0	0	0	1	0
787785	Bacteria; Bacteroidetes; Flavobacteriia; Flavobacteriales; Flavobacteriaceae; Flavobacterium	0	0	0	0	0	0	0	0	0	0	0	0	0	0	0	0	0	0	0	0	0	0	0	0	0	0	0	0	1	0
529173	Bacteria; Bacteroidetes; Bacteroidia; Bacteroidales; RF16	0	0	0	0	0	0	0	0	0	0	0	0	0	0	0	0	0	0	0	0	0	0	0	0	0	0	0	0	1	0
176230	Bacteria; Bacteroidetes; Bacteroidia; Bacteroidales; Bacteroidaceae; Bacteroides	0	0	0	0	0	0	0	0	0	0	0	0	0	0	0	0	0	3	0	0	0	0	0	0	0	0	0	0	1	0
101584	Bacteria; Bacteroidetes; Bacteroidia; Bacteroidales	0	0	0	0	0	0	0	0	0	0	0	0	0	0	0	0	0	0	0	0	0	0	0	0	0	0	0	0	1	0
164500	Bacteria; Actinobacteria; Actinobacteria; Actinomycetales; Mycobacteriaceae; Mycobacterium	0	0	0	0	0	0	0	0	0	0	0	0	0	0	0	0	0	0	0	0	0	0	0	0	0	0	0	0	1	0
187959	Bacteria; Bacteroidetes; Bacteroidia; Bacteroidales; S24-7	0	0	0	0	0	0	0	0	12	0	0	0	0	0	0	0	0	0	1	0	0	0	0	0	0	0	1	0	0	0
195691	Bacteria; Firmicutes; Clostridia; Clostridiales; Lachnospiraceae	0	0	0	4	1	0	0	0	0	0	0	0	0	0	0	0	0	0	0	0	0	0	0	0	0	0	1	0	0	0
182758	Bacteria; Firmicutes; Bacilli; Lactobacillales; Lactobacillaceae; Lactobacillus	2	1	0	0	0	0	0	0	0	0	0	0	0	0	0	0	0	0	0	0	0	0	0	0	0	0	1	0	0	0
335881	Bacteria; Bacteroidetes; Bacteroidia; Bacteroidales; S24-7	1	0	0	0	1	0	0	0	0	0	0	0	0	0	0	0	0	0	0	0	0	0	0	0	0	0	1	0	0	0
301184	Bacteria; Proteobacteria; Gammaproteobacteria; Enterobacteriales; Enterobacteriaceae	0	0	0	0	0	0	0	1	0	0	0	0	0	0	0	0	0	0	0	0	0	0	0	0	0	0	1	0	0	0
133341	Bacteria; Firmicutes; Bacilli; Lactobacillales; Lactobacillaceae; Lactobacillus	0	0	1	0	0	0	0	0	0	0	0	0	0	0	0	0	0	0	0	0	0	0	0	0	0	0	1	0	0	0
590136	Bacteria; Proteobacteria; Gammaproteobacteria; Pseudomonadales; Pseudomonadaceae; Pseudomonas	0	0	0	0	0	0	0	0	0	0	0	0	0	0	0	0	0	0	0	0	1	0	0	0	0	0	1	0	0	0
310018	Bacteria; Proteobacteria; Gammaproteobacteria; Pseudomonadales; Moraxellaceae; Acinetobacter; rhizosphaerae	0	0	0	0	0	0	0	0	0	0	0	0	0	0	0	0	0	0	0	0	0	0	0	0	0	0	1	0	0	0
669175	Bacteria; Proteobacteria; Gammaproteobacteria; Enterobacteriales; Enterobacteriaceae; Gluconacetobacter	0	0	0	0	0	0	0	0	0	0	0	0	0	0	0	0	0	0	0	0	0	0	0	0	0	0	1	0	0	0
582083	Bacteria; Proteobacteria; Alphaproteobacteria; Rhodobacterales; Rhodobacteraceae; Paracoccus	0	0	0	0	0	0	0	0	0	0	0	0	0	0	0	0	0	0	0	0	0	0	0	0	0	0	1	0	0	0
878375	Bacteria; Proteobacteria; Alphaproteobacteria; Rhizobiales; Methylobacteriaceae; Methylobacterium; adhaesivum	0	0	0	0	0	0	0	0	0	0	0	0	0	0	0	0	0	0	0	0	0	0	0	0	0	0	1	0	0	0
585229	Bacteria; Firmicutes; Erysipelotrichi; Erysipelotrichales; Erysipelotrichaceae; [Eubacterium]; cylindroides	0	0	0	0	0	0	0	0	0	0	0	0	0	0	0	0	0	0	0	0	0	0	0	0	0	0	1	0	0	0
172296	Bacteria; Firmicutes; Clostridia; Clostridiales; Ruminococcaceae; Ruminococcus	0	0	0	0	0	0	0	0	0	0	0	0	0	0	0	0	0	0	0	0	0	0	0	0	0	0	1	0	0	0
166226	Bacteria; Firmicutes; Clostridia; Clostridiales; Ruminococcaceae; Oscillospira	0	0	0	0	0	0	0	0	0	0	0	0	0	0	0	0	0	0	0	0	0	0	0	0	0	0	1	0	0	0
309916	Bacteria; Firmicutes; Clostridia; Clostridiales; Lachnospiraceae; [Ruminococcus]; gnavus	0	0	0	0	0	0	0	0	0	0	0	0	0	0	0	0	0	0	0	0	0	0	0	0	0	0	1	0	0	0
43305	Bacteria; Firmicutes; Clostridia; Clostridiales; Lachnospiraceae	0	0	0	0	0	0	0	0	0	0	0	0	0	0	0	0	0	0	0	0	0	0	0	0	0	0	1	0	0	0
3329353	Bacteria; Bacteroidetes; Flavobacteriia; Flavobacteriales; [Weeksellaceae]; Chryseobacterium	0	0	0	0	0	0	0	0	0	0	0	0	0	0	0	0	0	0	0	0	0	0	0	0	0	0	1	0	0	0
264109	Bacteria; Bacteroidetes; Bacteroidia; Bacteroidales; S24-7	0	0	0	0	0	0	0	0	0	0	0	0	0	0	0	2	0	0	0	0	0	0	0	0	0	0	1	0	0	0
203605	Bacteria; Bacteroidetes; Bacteroidia; Bacteroidales; S24-7	0	0	0	0	0	0	0	0	0	0	0	0	0	0	0	0	0	0	0	0	0	0	0	0	0	0	1	0	0	0
214997	Bacteria; Bacteroidetes; Bacteroidia; Bacteroidales; Prevotellaceae; Prevotella	0	0	0	0	0	0	0	0	0	0	0	0	0	0	0	0	0	0	0	0	0	0	0	0	0	0	1	0	0	0
583016	Bacteria; Actinobacteria; Actinobacteria; Actinomycetales; Microbacteriaceae; Curtobacterium	0	0	0	0	0	0	0	0	0	0	0	0	0	0	0	0	0	0	0	0	0	0	0	0	0	0	1	0	0	0
589277	Bacteria; Bacteroidetes; Bacteroidia; Bacteroidales; Bacteroidaceae; Bacteroides	0	0	0	1832	0	0	0	0	0	0	0	0	0	0	0	0	0	0	0	0	0	0	0	0	0	0	0	0	0	0
273778	Bacteria; Firmicutes; Clostridia; Clostridiales; Lachnospiraceae	0	0	0	0	0	0	1	86	0	0	0	0	0	0	0	0	0	0	0	0	0	0	0	0	0	0	0	0	0	0
348304	Bacteria; Bacteroidetes; Bacteroidia; Bacteroidales; Bacteroidaceae; Bacteroides	0	0	0	115	0	0	0	0	0	0	0	0	0	0	0	0	0	0	0	0	0	0	0	0	0	0	0	0	0	0
349036	Bacteria; Firmicutes; Clostridia; Clostridiales	0	0	0	0	0	0	111	0	0	0	0	0	0	0	0	0	0	0	0	0	0	0	0	0	0	0	0	0	0	0
314433	Bacteria; Firmicutes; Clostridia; Clostridiales; Ruminococcaceae	0	0	0	0	0	0	69	1	0	0	0	0	0	0	0	0	0	0	0	0	0	0	0	0	0	0	0	0	0	0
185888	Bacteria; Bacteroidetes; Bacteroidia; Bacteroidales; Bacteroidaceae; Bacteroides	0	0	0	31	0	0	0	0	0	0	0	0	0	0	0	0	0	0	0	0	0	0	0	0	0	0	0	0	0	0
826303	Bacteria; Firmicutes; Clostridia; Clostridiales	0	0	26	0	0	0	0	0	0	0	0	0	0	0	0	0	0	0	0	0	0	3	0	0	0	0	0	0	0	0
349503	Bacteria; Firmicutes; Clostridia; Clostridiales	0	0	6	1	0	0	4	2	0	0	0	0	0	0	0	0	0	0	0	0	1	0	0	0	0	0	0	0	0	0
352624	Bacteria; Firmicutes; Clostridia; Clostridiales	0	4	8	0	1	0	0	0	0	0	0	0	0	0	0	0	1	2	0	2	2	1	0	0	0	0	0	0	0	0
351447	Bacteria; Firmicutes; Clostridia; Clostridiales	0	0	5	0	0	0	2	2	0	0	0	0	0	0	0	0	0	0	0	0	1	0	0	0	0	0	0	0	0	0
354662	Bacteria; Firmicutes; Clostridia; Clostridiales	0	0	8	1	0	0	0	0	1	0	0	0	0	0	0	0	0	0	0	0	0	0	0	0	0	0	0	0	0	0
211820	Bacteria; Bacteroidetes; Bacteroidia; Bacteroidales; S24-7	1	0	0	0	0	0	0	0	5	0	0	0	0	0	0	0	0	0	1	0	0	0	0	0	0	0	0	0	0	0
4471525	Bacteria; Firmicutes; Clostridia; Clostridiales; Lachnospiraceae	0	0	0	0	0	0	0	0	6	0	0	0	0	0	0	0	0	0	0	0	0	0	0	0	0	0	0	0	0	0
661055	Bacteria; Firmicutes; Clostridia; Clostridiales	0	0	0	5	0	0	1	0	0	0	0	0	0	0	0	0	0	0	0	0	0	0	0	0	0	0	0	0	0	0
266210	Bacteria; Firmicutes; Clostridia; Clostridiales; Veillonellaceae; Megasphaera	1	0	0	2	0	1	0	1	0	0	0	0	0	0	0	0	0	0	0	0	0	0	0	0	0	0	0	0	0	0
353657	Bacteria; Firmicutes; Clostridia; Clostridiales	0	0	0	1	0	0	2	1	1	0	0	0	0	0	0	0	0	0	0	0	0	0	0	0	0	0	0	0	0	0
319219	Bacteria; Firmicutes; Clostridia; Clostridiales	0	1	0	0	0	3	0	1	0	0	0	0	0	0	0	1	1	0	0	0	0	0	0	0	0	0	0	0	0	0
258710	Bacteria; Firmicutes; Clostridia; Clostridiales; Lachnospiraceae; [Ruminococcus]; gnavus	3	1	0	1	0	0	0	0	0	0	0	0	0	0	0	0	0	0	0	0	1	0	0	0	0	0	0	0	0	0
1074867	Bacteria; Actinobacteria; Actinobacteria; Actinomycetales; Nocardioidaceae; Aeromicrobium	1	1	0	0	0	0	1	0	2	0	0	0	0	0	0	0	0	0	0	0	0	0	0	0	0	0	0	0	0	0
332588	Bacteria; Bacteroidetes; Bacteroidia; Bacteroidales; Bacteroidaceae; Bacteroides	0	0	0	5	0	0	0	0	0	0	0	0	0	0	0	0	0	0	0	0	0	0	0	0	0	0	0	0	0	0
189879	Bacteria; Firmicutes; Clostridia; Clostridiales	0	0	0	0	5	0	0	0	0	0	0	0	0	0	0	0	0	0	0	0	0	0	0	0	0	0	0	0	0	0
369953	Bacteria; Proteobacteria; Alphaproteobacteria; Rhodospirillales; Acetobacteraceae	0	0	0	0	0	5	0	0	0	0	0	0	0	0	0	0	0	0	0	0	0	0	0	0	0	0	0	0	0	0
518552	Bacteria; Proteobacteria; Alphaproteobacteria; RF32	0	0	0	0	0	5	0	0	0	0	0	0	0	0	0	0	0	0	0	0	0	0	0	0	0	0	0	0	0	0
516182	Bacteria; Proteobacteria; Betaproteobacteria; Burkholderiales; Alcaligenaceae	1	0	1	0	0	1	0	1	0	0	0	0	0	0	0	0	0	0	0	0	0	0	0	0	0	0	0	0	0	0
351062	Bacteria; Firmicutes; Clostridia; Clostridiales; Lachnospiraceae	0	1	2	0	0	0	0	1	0	0	0	0	0	0	0	0	0	0	0	0	0	0	0	0	0	0	0	0	0	0
334365	Bacteria; Firmicutes; Clostridia; Clostridiales	0	1	2	0	0	0	0	1	0	0	0	0	0	0	0	0	0	0	0	0	0	0	0	0	0	0	0	0	0	0
269373	Bacteria; Firmicutes; Clostridia; Clostridiales	0	1	0	0	0	0	0	2	0	0	0	0	0	0	0	0	0	0	0	0	0	0	0	0	0	0	0	0	0	0
173333	Bacteria; Firmicutes; Bacilli; Bacillales; Staphylococcaceae; Staphylococcus; sciuri	0	2	0	0	0	0	0	0	2	0	0	0	0	0	0	0	0	0	0	0	0	0	0	0	0	0	0	0	0	0
178043	Bacteria; Firmicutes; Clostridia; Clostridiales; Lachnospiraceae	0	4	0	0	0	0	0	0	0	0	0	0	0	0	0	0	0	0	0	0	0	0	0	0	0	0	0	0	0	0
4432234	Bacteria; Firmicutes; Clostridia; Clostridiales; Ruminococcaceae	0	0	0	0	3	0	0	0	1	0	0	0	0	0	0	0	0	0	0	0	0	0	0	0	0	0	0	0	0	0
260346	Bacteria; Firmicutes; Clostridia; Clostridiales; Lachnospiraceae	1	0	2	0	0	1	0	0	0	0	0	0	0	0	0	0	0	0	0	0	0	0	0	0	0	0	0	0	0	0
3919792	Bacteria; Firmicutes; Clostridia; Clostridiales	0	2	0	0	0	0	0	1	0	0	0	0	0	0	0	0	0	3	0	0	0	1	0	0	0	0	0	0	0	0
531596	Bacteria; Bacteroidetes; Bacteroidia; Bacteroidales; [Paraprevotellaceae]; [Prevotella]	1	0	1	0	0	0	0	1	0	0	0	0	0	0	0	0	0	0	0	0	0	0	0	0	0	0	0	0	0	0
564678	Bacteria; Proteobacteria; Gammaproteobacteria; Pseudomonadales; Pseudomonadaceae; Pseudomonas	0	0	0	1	1	0	0	1	0	0	0	0	0	0	0	0	0	0	0	0	0	0	0	0	0	0	0	0	0	0
4339819	Bacteria; Proteobacteria; Betaproteobacteria; Rhodocyclales; Rhodocyclaceae; Dechloromonas	0	0	0	0	0	2	0	1	0	0	0	0	0	0	0	0	0	0	1	0	0	0	0	0	0	0	0	0	0	0
348743	Bacteria; Firmicutes; Clostridia; Clostridiales; Lachnospiraceae	0	0	0	0	0	2	0	1	0	0	0	0	0	0	0	0	0	0	0	0	8	0	0	0	0	0	0	0	0	0
807935	Bacteria; Firmicutes; Clostridia; Clostridiales; Lachnospiraceae; Shuttleworthia	0	0	0	0	0	0	0	2	0	0	0	0	0	0	0	0	0	0	0	0	0	0	0	0	0	0	0	0	0	0
772282	Bacteria; Bacteroidetes; Bacteroidia; Bacteroidales; Rikenellaceae	0	0	0	0	0	0	0	2	0	0	0	0	0	0	0	0	0	0	0	0	0	0	0	0	0	0	0	0	0	0
338381	Bacteria; Bacteroidetes; Bacteroidia; Bacteroidales; [Paraprevotellaceae]; [Prevotella]	0	0	0	0	0	0	0	2	0	0	0	0	0	0	0	0	0	0	0	0	0	0	0	0	0	0	0	0	0	0
302919	Bacteria; Firmicutes; Bacilli; Lactobacillales; Streptococcaceae; Streptococcus; luteciae	2	0	0	0	0	0	0	0	1	0	0	0	0	0	0	0	0	0	0	0	1	0	0	0	0	0	0	0	0	0
348088	Bacteria; Bacteroidetes; Bacteroidia; Bacteroidales; S24-7	1	0	0	0	0	0	0	0	2	0	0	0	0	0	0	0	0	0	0	0	0	1	0	0	0	0	0	0	0	0
910853	Bacteria; Firmicutes; Bacilli; Lactobacillales; Aerococcaceae; Facklamia	2	0	0	0	1	0	0	0	0	0	0	0	0	0	0	0	0	0	0	0	0	0	0	0	0	0	0	0	0	0
553208	Bacteria; Proteobacteria; Gammaproteobacteria; Enterobacteriales; Enterobacteriaceae	0	0	0	0	0	0	0	0	3	0	0	0	0	0	0	0	0	0	3	0	0	0	0	0	0	0	0	0	0	0
4307977	Bacteria; Proteobacteria; Betaproteobacteria; Burkholderiales; Oxalobacteraceae	2	0	0	0	0	1	0	0	0	0	0	0	0	0	0	0	0	0	0	0	0	0	0	0	0	0	0	0	0	0
299070	Bacteria; Firmicutes; Clostridia; Clostridiales; Lachnospiraceae; [Ruminococcus]; gnavus	0	0	0	3	0	0	0	0	0	0	0	0	0	0	0	0	0	0	0	0	0	0	0	0	0	0	0	0	0	0
3989856	Bacteria; Bacteroidetes; Bacteroidia; Bacteroidales; Bacteroidaceae; Bacteroides	0	0	0	3	0	0	0	0	0	0	0	0	0	0	0	0	0	0	0	0	0	0	0	0	0	0	0	0	0	0
425721	Bacteria; Proteobacteria; Gammaproteobacteria; Enterobacteriales; Enterobacteriaceae	1	0	0	0	1	0	1	0	0	0	0	0	0	0	0	0	0	0	0	0	0	0	0	0	0	0	0	0	0	0
3867172	Bacteria; Proteobacteria; Gammaproteobacteria; Enterobacteriales; Enterobacteriaceae	0	3	0	0	0	0	0	0	0	0	0	0	0	0	0	0	0	1	0	0	0	0	0	0	0	0	0	0	0	0
12727	Bacteria; Actinobacteria; Actinobacteria; Actinomycetales; Propionibacteriaceae	0	0	0	0	0	0	2	0	1	0	0	0	0	0	0	0	0	0	0	0	0	0	0	0	0	0	0	0	0	0
833795	Bacteria; Firmicutes; Clostridia; Clostridiales	0	1	1	0	0	0	0	0	1	0	0	0	0	0	0	0	0	0	0	0	0	0	0	0	0	0	0	0	0	0
186028	Bacteria; Bacteroidetes; Bacteroidia; Bacteroidales; S24-7	0	0	1	2	0	0	0	0	0	0	0	0	0	0	0	0	0	0	0	0	0	0	0	0	0	0	0	0	0	0
843578	Bacteria; Proteobacteria; Alphaproteobacteria; Rhodospirillales; Acetobacteraceae	0	0	1	1	0	0	1	0	0	0	0	0	0	0	0	0	0	0	0	0	0	0	0	0	0	0	0	0	0	0
295086	Bacteria; Proteobacteria; Betaproteobacteria; Burkholderiales; Comamonadaceae; Comamonas	1	0	0	0	0	2	0	0	0	0	0	0	0	0	0	0	0	0	0	0	0	0	0	0	0	0	0	0	0	0
300846	Bacteria; Firmicutes; Bacilli; Lactobacillales; Leuconostocaceae; Leuconostoc	0	0	0	0	0	1	2	0	0	0	0	0	0	0	0	0	0	0	0	0	0	0	0	0	0	0	0	0	0	0
14094	Bacteria; Firmicutes; Clostridia; Clostridiales; Lachnospiraceae	0	0	2	1	0	0	0	0	0	0	0	0	0	0	0	0	0	0	0	0	0	0	0	0	0	0	0	0	0	0
1069413	Bacteria; Bacteroidetes; Flavobacteriia; Flavobacteriales; Flavobacteriaceae; Flavobacterium	0	0	1	1	0	1	0	0	0	0	0	0	0	0	0	0	0	0	0	1	0	0	0	0	0	0	0	0	0	0
432284	Bacteria; Cyanobacteria; Chloroplast; Streptophyta	0	0	1	0	0	2	0	0	0	0	0	0	0	0	0	0	0	0	0	0	0	0	0	0	0	0	0	0	0	0
263828	Bacteria; Firmicutes; Clostridia; Clostridiales; Lachnospiraceae	0	0	0	0	0	3	0	0	0	0	0	0	0	0	0	0	0	0	13	0	0	0	0	0	0	0	0	0	0	0
656443	Bacteria; Firmicutes; Bacilli; Bacillales; Bacillaceae; Bacillus; flexus	0	0	0	0	0	3	0	0	0	0	0	0	0	0	0	0	0	0	0	0	0	0	0	0	0	0	0	0	0	0
569456	Bacteria; Proteobacteria; Gammaproteobacteria; Xanthomonadales; Xanthomonadaceae; Pseudoxanthomonas; mexicana	1	0	0	0	0	0	0	1	0	0	0	0	0	0	0	0	0	0	0	0	0	0	0	0	0	0	0	0	0	0
192368	Bacteria; Firmicutes; Clostridia; Clostridiales; Lachnospiraceae	1	0	0	0	0	0	0	1	0	0	0	0	0	0	0	0	0	0	0	0	0	0	0	0	0	0	0	0	0	0
275159	Bacteria; Firmicutes; Clostridia; Clostridiales; Ruminococcaceae	0	0	0	1	0	0	0	1	0	0	0	0	0	0	0	0	0	0	0	0	0	0	0	0	0	0	0	0	0	0
162955	Bacteria; Firmicutes; Bacilli; Lactobacillales; Enterococcaceae; Enterococcus	0	1	0	0	0	0	0	1	0	0	0	0	0	0	0	0	0	0	0	0	0	0	0	0	0	0	0	0	0	0
267298	Bacteria; Firmicutes; Clostridia; Clostridiales; Lachnospiraceae; [Ruminococcus]; gnavus	0	0	0	0	0	0	1	1	0	0	0	0	0	0	0	0	0	0	0	0	0	0	0	0	0	0	0	0	0	0
175893	Bacteria; Firmicutes; Clostridia; Clostridiales	0	0	1	0	0	0	0	1	0	0	0	0	0	0	0	0	0	0	0	0	0	0	0	0	0	0	0	0	0	0
4303423	Bacteria; Cyanobacteria; 4C0d-2; YS2	0	0	1	0	0	0	0	1	0	0	0	0	0	0	0	0	0	0	0	0	0	0	0	0	0	0	0	0	0	0
553228	Bacteria; Firmicutes; Erysipelotrichi; Erysipelotrichales; Erysipelotrichaceae; Bulleidia; p-1630-c5	0	0	0	0	0	1	0	1	0	0	0	0	0	0	0	0	0	0	0	0	0	0	0	0	0	0	0	0	0	0
513552	Bacteria; Firmicutes; Clostridia; Clostridiales; Veillonellaceae; Anaerovibrio	0	0	0	0	0	1	0	1	0	0	0	0	0	0	0	0	0	0	0	0	0	0	0	0	0	0	0	0	0	0
191398	Bacteria; Firmicutes; Clostridia; Clostridiales	0	0	0	0	0	1	0	1	0	0	0	0	0	0	0	0	0	0	0	0	0	0	0	0	0	0	0	0	0	0
531477	Bacteria; Bacteroidetes; Bacteroidia; Bacteroidales; [Paraprevotellaceae]; [Prevotella]	0	0	0	0	0	1	0	1	0	0	0	0	0	0	0	0	0	0	0	0	0	0	0	0	0	0	0	0	0	0
192227	Bacteria; Proteobacteria; Betaproteobacteria; Burkholderiales; Comamonadaceae; Comamonas	2	0	0	0	0	0	0	0	0	0	0	0	0	0	0	0	0	0	0	0	0	0	0	0	0	0	0	0	0	0
182079	Bacteria; Firmicutes; Clostridia; Clostridiales	2	0	0	0	0	0	0	0	0	0	0	0	0	0	0	0	0	0	0	0	0	0	0	0	0	0	0	0	0	0
3333303	Bacteria; Firmicutes; Bacilli; Bacillales; Bacillaceae; Anoxybacillus; kestanbolensis	2	0	0	0	0	0	0	0	0	0	0	0	0	0	0	0	0	0	0	0	0	0	0	0	0	0	0	0	0	0
307057	Bacteria; Proteobacteria; Betaproteobacteria; Burkholderiales; Alcaligenaceae	1	0	0	0	0	0	0	0	1	0	0	0	0	0	0	0	0	0	0	0	1	0	0	0	0	0	0	0	0	0
168326	Bacteria; Firmicutes; Bacilli; Bacillales; Staphylococcaceae; Staphylococcus; sciuri	0	0	0	0	0	0	0	0	2	0	0	0	0	0	0	0	0	0	0	0	0	0	0	0	0	0	0	0	0	0
138304	Bacteria; Firmicutes; Bacilli; Bacillales; Bacillaceae; Bacillus	0	0	0	0	0	0	0	0	2	0	0	0	0	0	0	0	0	0	0	0	0	0	0	0	0	0	0	0	0	0
4403901	Bacteria; Actinobacteria; Actinobacteria; Actinomycetales; Microbacteriaceae; Leucobacter	1	0	0	0	0	0	1	0	0	0	0	0	0	0	0	0	0	0	0	1	0	0	0	0	0	0	0	0	0	0
324214	Bacteria; Firmicutes; Clostridia; Clostridiales; Ruminococcaceae; Oscillospira	1	0	0	0	1	0	0	0	0	0	0	0	0	0	0	0	0	0	0	0	0	0	0	0	0	0	0	0	0	0
553080	Bacteria; Firmicutes; Clostridia; Clostridiales	1	0	0	0	1	0	0	0	0	0	0	0	0	0	0	0	0	0	0	0	0	0	0	0	0	0	0	0	0	0
545061	Bacteria; Bacteroidetes; Bacteroidia; Bacteroidales; Prevotellaceae; Prevotella; copri	1	0	0	0	1	0	0	0	0	0	0	0	0	0	0	0	0	0	0	0	0	0	0	0	0	0	0	0	0	0
269308	Bacteria; Firmicutes; Clostridia; Clostridiales	0	1	0	0	0	0	0	0	1	0	0	0	0	0	0	0	0	0	0	0	0	0	0	0	0	0	0	0	0	0
313898	Bacteria; Firmicutes; Clostridia; Clostridiales; Lachnospiraceae	0	0	0	0	0	0	1	0	1	0	0	0	0	0	0	0	0	1	0	0	0	1	0	0	0	0	0	0	0	0
323829	Bacteria; Firmicutes; Clostridia; Clostridiales; Lachnospiraceae	0	0	0	0	0	0	1	0	1	0	0	0	0	0	0	0	0	0	0	0	0	0	0	0	0	0	0	0	0	0
277200	Bacteria; Firmicutes; Clostridia; Clostridiales; Lachnospiraceae	0	0	0	0	1	0	0	0	1	0	0	0	0	0	0	0	0	0	0	0	0	1	0	0	0	0	0	0	0	0
272038	Bacteria; Firmicutes; Clostridia; Clostridiales	0	0	0	1	0	0	1	0	0	0	0	0	0	0	0	0	0	0	0	0	0	0	0	0	0	0	0	0	0	0
4474736	Bacteria; Actinobacteria; Actinobacteria; Actinomycetales; Microbacteriaceae; Microbacterium	1	0	1	0	0	0	0	0	0	0	0	0	0	0	0	0	0	0	0	0	0	0	0	0	0	0	0	0	0	0
655793	Bacteria; Firmicutes; Clostridia; Clostridiales; Ruminococcaceae; Oscillospira	1	0	0	0	0	1	0	0	0	0	0	0	0	0	0	0	0	0	0	0	0	0	0	0	0	0	0	0	0	0
188878	Bacteria; Firmicutes; Clostridia; Clostridiales	1	0	0	0	0	1	0	0	0	0	0	0	0	0	0	0	0	0	0	0	0	0	0	0	0	0	0	0	0	0
1107945	Bacteria; Bacteroidetes; Bacteroidia; Bacteroidales; Bacteroidaceae; Bacteroides	0	1	0	0	1	0	0	0	0	0	0	0	0	0	0	0	0	0	0	0	0	0	0	0	0	0	0	0	0	0
1097208	Bacteria; Firmicutes; Bacilli; Bacillales; Staphylococcaceae; Staphylococcus; aureus	0	0	0	0	0	0	2	0	0	0	0	0	0	0	0	0	0	0	1	0	0	0	0	0	0	0	0	0	0	0
182874	Bacteria; Bacteroidetes; Bacteroidia; Bacteroidales; Bacteroidaceae; Bacteroides	0	0	0	0	0	0	2	0	0	0	0	0	0	0	0	0	0	0	0	1	0	0	0	0	0	0	0	0	0	0
202419	Bacteria; Firmicutes; Clostridia; Clostridiales	0	0	0	0	0	0	2	0	0	0	0	0	0	0	0	0	0	0	0	0	0	0	0	0	0	0	0	0	0	0
320369	Bacteria; Firmicutes; Clostridia; Clostridiales	0	0	0	0	1	0	1	0	0	0	0	0	0	0	0	0	0	0	0	0	0	0	0	0	0	0	0	0	0	0
1113958	Bacteria; Actinobacteria; Actinobacteria; Actinomycetales; Propionibacteriaceae	0	0	0	0	1	0	1	0	0	0	0	0	0	0	0	0	0	0	0	0	0	0	0	0	0	0	0	0	0	0
4064550	Bacteria; Firmicutes; Erysipelotrichi; Erysipelotrichales; Erysipelotrichaceae; Erysipelothrix	0	0	0	0	0	1	0	0	1	0	0	0	0	0	0	0	0	0	0	0	0	0	0	0	0	0	0	0	0	0
348785	Bacteria; Firmicutes; Clostridia; Clostridiales	0	0	0	0	2	0	0	0	0	0	0	0	0	0	0	0	1	0	0	0	0	0	0	0	0	0	0	0	0	0
199460	Bacteria; Firmicutes; Clostridia; Clostridiales; Ruminococcaceae	0	0	0	0	2	0	0	0	0	0	0	0	0	0	0	0	0	0	0	0	0	0	0	0	0	0	0	0	0	0
348313	Bacteria; Firmicutes; Clostridia; Clostridiales	0	0	1	1	0	0	0	0	0	0	0	0	0	0	0	0	0	0	0	0	1	0	0	0	0	0	0	0	0	0
23625	Bacteria; Proteobacteria; Deltaproteobacteria; GMD14H09	0	0	0	1	0	1	0	0	0	0	0	0	0	0	0	0	0	0	0	0	0	0	0	0	0	0	0	0	0	0
518872	Bacteria; Actinobacteria; Actinobacteria; Actinomycetales; Dietziaceae; Dietzia	0	1	1	0	0	0	0	0	0	0	0	0	0	0	0	0	0	0	0	0	0	0	0	0	0	0	0	0	0	0
315693	Bacteria; Firmicutes; Clostridia; Clostridiales; Lachnospiraceae	0	1	0	0	0	1	0	0	0	0	0	0	0	0	0	0	0	1	0	0	0	0	0	0	0	0	0	0	0	0
352533	Bacteria; Firmicutes; Clostridia; Clostridiales	0	0	1	0	0	0	1	0	0	0	0	0	0	0	0	0	0	0	0	0	0	0	0	0	0	0	0	0	0	0
264974	Bacteria; Firmicutes; Clostridia; Clostridiales	0	0	1	0	1	0	0	0	0	0	0	0	0	0	0	0	0	0	0	0	0	0	0	0	0	0	0	0	0	0
341138	Bacteria; Firmicutes; Clostridia; Clostridiales; Ruminococcaceae	0	0	0	0	1	1	0	0	0	0	0	0	0	0	0	0	0	0	0	0	0	0	0	0	0	0	0	0	0	0
171559	Bacteria; Bacteroidetes; Bacteroidia; Bacteroidales; Bacteroidaceae; Bacteroides	0	0	2	0	0	0	0	0	0	0	0	0	0	0	0	0	0	0	0	7	0	0	0	0	0	0	0	0	0	0
189920	Bacteria; Bacteroidetes; Bacteroidia; Bacteroidales; Bacteroidaceae; Bacteroides	0	0	2	0	0	0	0	0	0	0	0	0	0	0	0	0	2	0	2	1	0	0	0	0	0	0	0	0	0	0
2331530	Bacteria; Bacteroidetes; Bacteroidia; Bacteroidales; Bacteroidaceae; Bacteroides	0	0	2	0	0	0	0	0	0	0	0	0	0	0	0	0	1	0	1	1	0	0	0	0	0	0	0	0	0	0
95553	Bacteria; Firmicutes; Clostridia; Clostridiales; Lachnospiraceae	0	0	2	0	0	0	0	0	0	0	0	0	0	0	0	0	0	0	0	0	0	0	0	0	0	0	0	0	0	0
258412	Bacteria; Firmicutes; Clostridia; Clostridiales	0	0	2	0	0	0	0	0	0	0	0	0	0	0	0	0	0	0	0	0	0	0	0	0	0	0	0	0	0	0
1108378	Bacteria; Firmicutes; Clostridia; Clostridiales	0	0	2	0	0	0	0	0	0	0	0	0	0	0	0	0	0	0	0	0	0	0	0	0	0	0	0	0	0	0
214715	Bacteria; Bacteroidetes; Bacteroidia; Bacteroidales; S24-7	0	0	0	0	0	2	0	0	0	0	0	0	0	0	0	1	0	0	0	0	0	0	0	0	0	0	0	0	0	0
1108652	Bacteria; Proteobacteria; Betaproteobacteria; Rhodocyclales; Rhodocyclaceae; Dechloromonas	0	0	0	0	0	2	0	0	0	0	0	0	0	0	0	0	0	0	0	0	0	0	0	0	0	0	0	0	0	0
312588	Bacteria; Firmicutes; Clostridia; Clostridiales; Lachnospiraceae	0	0	0	0	0	2	0	0	0	0	0	0	0	0	0	0	0	0	0	0	0	0	0	0	0	0	0	0	0	0
937813	Bacteria; Firmicutes; Clostridia; Clostridiales; [Tissierellaceae]; Anaerococcus	0	0	0	0	0	2	0	0	0	0	0	0	0	0	0	0	0	0	0	0	0	0	0	0	0	0	0	0	0	0
882765	Bacteria; Firmicutes; Bacilli; Gemellales; Gemellaceae	0	0	0	0	0	2	0	0	0	0	0	0	0	0	0	0	0	0	0	0	0	0	0	0	0	0	0	0	0	0
173241	Bacteria; Firmicutes; Bacilli; Bacillales; Bacillaceae	0	0	0	0	0	2	0	0	0	0	0	0	0	0	0	0	0	0	0	0	0	0	0	0	0	0	0	0	0	0
632140	Bacteria; Bacteroidetes; Sphingobacteriia; Sphingobacteriales; Sphingobacteriaceae; Sphingobacterium; multivorum	0	0	0	0	0	2	0	0	0	0	0	0	0	0	0	0	0	0	0	0	0	0	0	0	0	0	0	0	0	0
4425634	Bacteria; Proteobacteria; Gammaproteobacteria; Pseudomonadales; Moraxellaceae; Acinetobacter	0	0	0	0	0	0	0	1	0	0	0	0	0	0	0	0	0	0	1	0	0	0	0	0	0	0	0	0	0	0
320876	Bacteria; Firmicutes; Clostridia; Clostridiales; Ruminococcaceae; Ruminococcus	0	0	0	0	0	0	0	1	0	0	0	0	0	0	0	0	2	0	0	0	0	0	0	0	0	0	0	0	0	0
317099	Bacteria; Firmicutes; Clostridia; Clostridiales; Lachnospiraceae	0	0	0	0	0	0	0	1	0	0	0	0	0	0	0	0	0	0	0	1	0	0	0	0	0	0	0	0	0	0
516159	Bacteria; Proteobacteria; Gammaproteobacteria; Aeromonadales; Succinivibrionaceae; Succinivibrio	0	0	0	0	0	0	0	1	0	0	0	0	0	0	0	0	0	0	0	0	0	0	0	0	0	0	0	0	0	0
108905	Bacteria; Proteobacteria; Betaproteobacteria; Burkholderiales; Alcaligenaceae; Pigmentiphaga	0	0	0	0	0	0	0	1	0	0	0	0	0	0	0	0	0	0	0	0	0	0	0	0	0	0	0	0	0	0
350930	Bacteria; Proteobacteria; Alphaproteobacteria; Rickettsiales; Pelagibacteraceae	0	0	0	0	0	0	0	1	0	0	0	0	0	0	0	0	0	0	0	0	0	0	0	0	0	0	0	0	0	0
4308160	Bacteria; Proteobacteria; Alphaproteobacteria	0	0	0	0	0	0	0	1	0	0	0	0	0	0	0	0	0	0	0	0	0	0	0	0	0	0	0	0	0	0
524884	Bacteria; Firmicutes; Erysipelotrichi; Erysipelotrichales; Erysipelotrichaceae; [Eubacterium]; biforme	0	0	0	0	0	0	0	1	0	0	0	0	0	0	0	0	0	0	0	0	0	0	0	0	0	0	0	0	0	0
4362724	Bacteria; Firmicutes; Clostridia; Clostridiales; Ruminococcaceae; Oscillospira	0	0	0	0	0	0	0	1	0	0	0	0	0	0	0	0	0	0	0	0	0	0	0	0	0	0	0	0	0	0
184287	Bacteria; Firmicutes; Clostridia; Clostridiales; Ruminococcaceae	0	0	0	0	0	0	0	1	0	0	0	0	0	0	0	0	0	0	0	0	0	0	0	0	0	0	0	0	0	0
365220	Bacteria; Firmicutes; Clostridia; Clostridiales; Ruminococcaceae	0	0	0	0	0	0	0	1	0	0	0	0	0	0	0	0	0	0	0	0	0	0	0	0	0	0	0	0	0	0
516761	Bacteria; Firmicutes; Clostridia; Clostridiales; Ruminococcaceae	0	0	0	0	0	0	0	1	0	0	0	0	0	0	0	0	0	0	0	0	0	0	0	0	0	0	0	0	0	0
370183	Bacteria; Firmicutes; Clostridia; Clostridiales; Lachnospiraceae; Blautia	0	0	0	0	0	0	0	1	0	0	0	0	0	0	0	0	0	0	0	0	0	0	0	0	0	0	0	0	0	0
351734	Bacteria; Firmicutes; Clostridia; Clostridiales; Lachnospiraceae; [Ruminococcus]; gnavus	0	0	0	0	0	0	0	1	0	0	0	0	0	0	0	0	0	0	0	0	0	0	0	0	0	0	0	0	0	0
198521	Bacteria; Firmicutes; Clostridia; Clostridiales; Lachnospiraceae	0	0	0	0	0	0	0	1	0	0	0	0	0	0	0	0	0	0	0	0	0	0	0	0	0	0	0	0	0	0
272060	Bacteria; Firmicutes; Clostridia; Clostridiales; Lachnospiraceae	0	0	0	0	0	0	0	1	0	0	0	0	0	0	0	0	0	0	0	0	0	0	0	0	0	0	0	0	0	0
428457	Bacteria; Firmicutes; Clostridia; Clostridiales; Lachnospiraceae	0	0	0	0	0	0	0	1	0	0	0	0	0	0	0	0	0	0	0	0	0	0	0	0	0	0	0	0	0	0
523782	Bacteria; Firmicutes; Clostridia; Clostridiales; Lachnospiraceae	0	0	0	0	0	0	0	1	0	0	0	0	0	0	0	0	0	0	0	0	0	0	0	0	0	0	0	0	0	0
194925	Bacteria; Firmicutes; Clostridia; Clostridiales	0	0	0	0	0	0	0	1	0	0	0	0	0	0	0	0	0	0	0	0	0	0	0	0	0	0	0	0	0	0
260192	Bacteria; Firmicutes; Clostridia; Clostridiales	0	0	0	0	0	0	0	1	0	0	0	0	0	0	0	0	0	0	0	0	0	0	0	0	0	0	0	0	0	0
70830	Bacteria; Firmicutes; Bacilli; Bacillales; Staphylococcaceae; Staphylococcus; sciuri	0	0	0	0	0	0	0	1	0	0	0	0	0	0	0	0	0	0	0	0	0	0	0	0	0	0	0	0	0	0
304641	Bacteria; Proteobacteria; Gammaproteobacteria; Enterobacteriales; Enterobacteriaceae	1	0	0	0	0	0	0	0	0	0	0	0	0	0	0	0	0	0	1	0	0	0	0	0	0	0	0	0	0	0
68837	Bacteria; Spirochaetes; Spirochaetes; Spirochaetales; Spirochaetaceae; Treponema	1	0	0	0	0	0	0	0	0	0	0	0	0	0	0	0	0	0	0	0	0	0	0	0	0	0	0	0	0	0
562992	Bacteria; Proteobacteria; Betaproteobacteria; Neisseriales; Neisseriaceae	1	0	0	0	0	0	0	0	0	0	0	0	0	0	0	0	0	0	0	0	0	0	0	0	0	0	0	0	0	0
4403349	Bacteria; Firmicutes; Clostridia; Clostridiales; Ruminococcaceae; Oscillospira	1	0	0	0	0	0	0	0	0	0	0	0	0	0	0	0	0	0	0	0	0	0	0	0	0	0	0	0	0	0
367232	Bacteria; Firmicutes; Clostridia; Clostridiales; Ruminococcaceae; Faecalibacterium; prausnitzii	1	0	0	0	0	0	0	0	0	0	0	0	0	0	0	0	0	0	0	0	0	0	0	0	0	0	0	0	0	0
19611	Bacteria; Firmicutes; Clostridia; Clostridiales; Ruminococcaceae	1	0	0	0	0	0	0	0	0	0	0	0	0	0	0	0	0	0	0	0	0	0	0	0	0	0	0	0	0	0
26978	Bacteria; Firmicutes; Clostridia; Clostridiales; Ruminococcaceae	1	0	0	0	0	0	0	0	0	0	0	0	0	0	0	0	0	0	0	0	0	0	0	0	0	0	0	0	0	0
189142	Bacteria; Firmicutes; Clostridia; Clostridiales; Ruminococcaceae	1	0	0	0	0	0	0	0	0	0	0	0	0	0	0	0	0	0	0	0	0	0	0	0	0	0	0	0	0	0
193895	Bacteria; Firmicutes; Clostridia; Clostridiales; Ruminococcaceae	1	0	0	0	0	0	0	0	0	0	0	0	0	0	0	0	0	0	0	0	0	0	0	0	0	0	0	0	0	0
307526	Bacteria; Firmicutes; Clostridia; Clostridiales; Ruminococcaceae	1	0	0	0	0	0	0	0	0	0	0	0	0	0	0	0	0	0	0	0	0	0	0	0	0	0	0	0	0	0
1043378	Bacteria; Firmicutes; Clostridia; Clostridiales; Ruminococcaceae	1	0	0	0	0	0	0	0	0	0	0	0	0	0	0	0	0	0	0	0	0	0	0	0	0	0	0	0	0	0
176806	Bacteria; Firmicutes; Clostridia; Clostridiales; Lachnospiraceae	1	0	0	0	0	0	0	0	0	0	0	0	0	0	0	0	0	0	0	0	0	0	0	0	0	0	0	0	0	0
403497	Bacteria; Firmicutes; Clostridia; Clostridiales; Lachnospiraceae	1	0	0	0	0	0	0	0	0	0	0	0	0	0	0	0	0	0	0	0	0	0	0	0	0	0	0	0	0	0
983033	Bacteria; Firmicutes; Clostridia; Clostridiales; Lachnospiraceae	1	0	0	0	0	0	0	0	0	0	0	0	0	0	0	0	0	0	0	0	0	0	0	0	0	0	0	0	0	0
190035	Bacteria; Firmicutes; Clostridia; Clostridiales	1	0	0	0	0	0	0	0	0	0	0	0	0	0	0	0	0	0	0	0	0	0	0	0	0	0	0	0	0	0
197539	Bacteria; Firmicutes; Clostridia; Clostridiales	1	0	0	0	0	0	0	0	0	0	0	0	0	0	0	0	0	0	0	0	0	0	0	0	0	0	0	0	0	0
292758	Bacteria; Firmicutes; Clostridia; Clostridiales	1	0	0	0	0	0	0	0	0	0	0	0	0	0	0	0	0	0	0	0	0	0	0	0	0	0	0	0	0	0
313089	Bacteria; Firmicutes; Clostridia; Clostridiales	1	0	0	0	0	0	0	0	0	0	0	0	0	0	0	0	0	0	0	0	0	0	0	0	0	0	0	0	0	0
3176547	Bacteria; Firmicutes; Clostridia; Clostridiales	1	0	0	0	0	0	0	0	0	0	0	0	0	0	0	0	0	0	0	0	0	0	0	0	0	0	0	0	0	0
1076969	Bacteria; Firmicutes; Bacilli; Lactobacillales; Streptococcaceae; Streptococcus	1	0	0	0	0	0	0	0	0	0	0	0	0	0	0	0	0	0	0	0	0	0	0	0	0	0	0	0	0	0
303204	Bacteria; Firmicutes; Bacilli; Lactobacillales; Streptococcaceae; Lactococcus; garvieae	1	0	0	0	0	0	0	0	0	0	0	0	0	0	0	0	0	0	0	0	0	0	0	0	0	0	0	0	0	0
328727	Bacteria; Firmicutes; Bacilli; Lactobacillales; Streptococcaceae	1	0	0	0	0	0	0	0	0	0	0	0	0	0	0	0	0	0	0	0	0	0	0	0	0	0	0	0	0	0
993647	Bacteria; Firmicutes; Bacilli; Lactobacillales; Carnobacteriaceae; Granulicatella	1	0	0	0	0	0	0	0	0	0	0	0	0	0	0	0	0	0	0	0	0	0	0	0	0	0	0	0	0	0
280968	Bacteria; Bacteroidetes; Sphingobacteriia; Sphingobacteriales; Sphingobacteriaceae; Sphingobacterium; multivorum	1	0	0	0	0	0	0	0	0	0	0	0	0	0	0	0	0	0	0	0	0	0	0	0	0	0	0	0	0	0
343853	Bacteria; Bacteroidetes; Bacteroidia; Bacteroidales; S24-7	1	0	0	0	0	0	0	0	0	0	0	0	0	0	0	0	0	0	0	0	0	0	0	0	0	0	0	0	0	0
326403	Bacteria; Bacteroidetes; Bacteroidia; Bacteroidales; Prevotellaceae; Prevotella; stercorea	1	0	0	0	0	0	0	0	0	0	0	0	0	0	0	0	0	0	0	0	0	0	0	0	0	0	0	0	0	0
368681	Bacteria; Bacteroidetes; Bacteroidia; Bacteroidales; Prevotellaceae; Prevotella; stercorea	1	0	0	0	0	0	0	0	0	0	0	0	0	0	0	0	0	0	0	0	0	0	0	0	0	0	0	0	0	0
856235	Bacteria; Bacteroidetes; Bacteroidia; Bacteroidales; Prevotellaceae; Prevotella	1	0	0	0	0	0	0	0	0	0	0	0	0	0	0	0	0	0	0	0	0	0	0	0	0	0	0	0	0	0
4455982	Bacteria; Actinobacteria; Actinobacteria; Actinomycetales; Microbacteriaceae	1	0	0	0	0	0	0	0	0	0	0	0	0	0	0	0	0	0	0	0	0	0	0	0	0	0	0	0	0	0
336935	Bacteria; Actinobacteria; Actinobacteria; Actinomycetales; ACK-M1	1	0	0	0	0	0	0	0	0	0	0	0	0	0	0	0	0	0	0	0	0	0	0	0	0	0	0	0	0	0
217096	Bacteria; Bacteroidetes; Bacteroidia; Bacteroidales; S24-7	0	0	0	0	0	0	0	0	1	0	0	0	0	0	0	1	0	0	0	0	0	0	0	0	0	0	0	0	0	0
4345912	Bacteria; Proteobacteria; Gammaproteobacteria; Pseudomonadales; Moraxellaceae; Acinetobacter; johnsonii	0	0	0	0	0	0	0	0	1	0	0	0	0	0	0	0	0	0	0	0	0	0	0	0	0	0	0	0	0	0
540691	Bacteria; Proteobacteria; Gammaproteobacteria; Pseudomonadales; Moraxellaceae	0	0	0	0	0	0	0	0	1	0	0	0	0	0	0	0	0	0	0	0	0	0	0	0	0	0	0	0	0	0
4384058	Bacteria; Proteobacteria; Gammaproteobacteria; Enterobacteriales; Enterobacteriaceae; Salmonella	0	0	0	0	0	0	0	0	1	0	0	0	0	0	0	0	0	0	0	0	0	0	0	0	0	0	0	0	0	0
810831	Bacteria; Proteobacteria; Gammaproteobacteria; Enterobacteriales; Enterobacteriaceae	0	0	0	0	0	0	0	0	1	0	0	0	0	0	0	0	0	0	0	0	0	0	0	0	0	0	0	0	0	0
178959	Bacteria; Firmicutes; Clostridia; Clostridiales; Ruminococcaceae; Oscillospira	0	0	0	0	0	0	0	0	1	0	0	0	0	0	0	0	0	0	0	0	0	0	0	0	0	0	0	0	0	0
724472	Bacteria; Firmicutes; Clostridia; Clostridiales; Lachnospiraceae; Dorea	0	0	0	0	0	0	0	0	1	0	0	0	0	0	0	0	0	0	0	0	0	0	0	0	0	0	0	0	0	0
187535	Bacteria; Firmicutes; Clostridia; Clostridiales	0	0	0	0	0	0	0	0	1	0	0	0	0	0	0	0	0	0	0	0	0	0	0	0	0	0	0	0	0	0
190479	Bacteria; Firmicutes; Clostridia; Clostridiales	0	0	0	0	0	0	0	0	1	0	0	0	0	0	0	0	0	0	0	0	0	0	0	0	0	0	0	0	0	0
195711	Bacteria; Firmicutes; Clostridia; Clostridiales	0	0	0	0	0	0	0	0	1	0	0	0	0	0	0	0	0	0	0	0	0	0	0	0	0	0	0	0	0	0
335401	Bacteria; Firmicutes; Clostridia; Clostridiales	0	0	0	0	0	0	0	0	1	0	0	0	0	0	0	0	0	0	0	0	0	0	0	0	0	0	0	0	0	0
616624	Bacteria; Firmicutes; Clostridia; Clostridiales	0	0	0	0	0	0	0	0	1	0	0	0	0	0	0	0	0	0	0	0	0	0	0	0	0	0	0	0	0	0
1110312	Bacteria; Firmicutes; Clostridia; Clostridiales	0	0	0	0	0	0	0	0	1	0	0	0	0	0	0	0	0	0	0	0	0	0	0	0	0	0	0	0	0	0
198604	Bacteria; Bacteroidetes; Bacteroidia; Bacteroidales; S24-7	0	0	0	0	0	0	0	0	1	0	0	0	0	0	0	0	0	0	0	0	0	0	0	0	0	0	0	0	0	0
520731	Bacteria; Proteobacteria; Gammaproteobacteria; Pseudomonadales; Pseudomonadaceae; Pseudomonas; alcaligenes	0	0	0	1	0	0	0	0	0	0	0	0	0	0	0	0	0	0	0	1	0	0	0	0	0	0	0	0	0	0
1033018	Bacteria; Proteobacteria; Betaproteobacteria; Burkholderiales; Oxalobacteraceae	0	0	0	1	0	0	0	0	0	0	0	0	0	0	0	0	0	0	0	1	0	0	0	0	0	0	0	0	0	0
151868	Bacteria; TM7; TM7-3; EW055	0	0	0	1	0	0	0	0	0	0	0	0	0	0	0	0	0	0	0	0	0	0	0	0	0	0	0	0	0	0
561294	Bacteria; Proteobacteria; Gammaproteobacteria; Pseudomonadales; Pseudomonadaceae; Pseudomonas	0	0	0	1	0	0	0	0	0	0	0	0	0	0	0	0	0	0	0	0	0	0	0	0	0	0	0	0	0	0
804865	Bacteria; Proteobacteria; Gammaproteobacteria; Pseudomonadales; Moraxellaceae; Acinetobacter; schindleri	0	0	0	1	0	0	0	0	0	0	0	0	0	0	0	0	0	0	0	0	0	0	0	0	0	0	0	0	0	0
3728119	Bacteria; Proteobacteria; Gammaproteobacteria; Enterobacteriales; Enterobacteriaceae	0	0	0	1	0	0	0	0	0	0	0	0	0	0	0	0	0	0	0	0	0	0	0	0	0	0	0	0	0	0
78216	Bacteria; Proteobacteria; Alphaproteobacteria; Rhodobacterales; Rhodobacteraceae; Paracoccus	0	0	0	1	0	0	0	0	0	0	0	0	0	0	0	0	0	0	0	0	0	0	0	0	0	0	0	0	0	0
152350	Bacteria; Proteobacteria; Alphaproteobacteria; Rhizobiales; Rhizobiaceae; Agrobacterium	0	0	0	1	0	0	0	0	0	0	0	0	0	0	0	0	0	0	0	0	0	0	0	0	0	0	0	0	0	0
841708	Bacteria; Proteobacteria; Alphaproteobacteria; Rhizobiales; Rhizobiaceae	0	0	0	1	0	0	0	0	0	0	0	0	0	0	0	0	0	0	0	0	0	0	0	0	0	0	0	0	0	0
224099	Bacteria; Proteobacteria; Alphaproteobacteria; Rhizobiales; Bradyrhizobiaceae; Bosea; genosp.	0	0	0	1	0	0	0	0	0	0	0	0	0	0	0	0	0	0	0	0	0	0	0	0	0	0	0	0	0	0
285497	Bacteria; Proteobacteria; Alphaproteobacteria; Caulobacterales; Caulobacteraceae	0	0	0	1	0	0	0	0	0	0	0	0	0	0	0	0	0	0	0	0	0	0	0	0	0	0	0	0	0	0
353615	Bacteria; Firmicutes; Clostridia; Clostridiales; Ruminococcaceae	0	0	0	1	0	0	0	0	0	0	0	0	0	0	0	0	0	0	0	0	0	0	0	0	0	0	0	0	0	0
362078	Bacteria; Firmicutes; Clostridia; Clostridiales; Ruminococcaceae	0	0	0	1	0	0	0	0	0	0	0	0	0	0	0	0	0	0	0	0	0	0	0	0	0	0	0	0	0	0
322114	Bacteria; Firmicutes; Clostridia; Clostridiales; Lachnospiraceae; Roseburia	0	0	0	1	0	0	0	0	0	0	0	0	0	0	0	0	0	0	0	0	0	0	0	0	0	0	0	0	0	0
274148	Bacteria; Firmicutes; Clostridia; Clostridiales; Lachnospiraceae	0	0	0	1	0	0	0	0	0	0	0	0	0	0	0	0	0	0	0	0	0	0	0	0	0	0	0	0	0	0
780650	Bacteria; Firmicutes; Clostridia; Clostridiales; Clostridiaceae	0	0	0	1	0	0	0	0	0	0	0	0	0	0	0	0	0	0	0	0	0	0	0	0	0	0	0	0	0	0
211339	Bacteria; Firmicutes; Clostridia; Clostridiales	0	0	0	1	0	0	0	0	0	0	0	0	0	0	0	0	0	0	0	0	0	0	0	0	0	0	0	0	0	0
273958	Bacteria; Firmicutes; Clostridia; Clostridiales	0	0	0	1	0	0	0	0	0	0	0	0	0	0	0	0	0	0	0	0	0	0	0	0	0	0	0	0	0	0
287879	Bacteria; Firmicutes; Clostridia; Clostridiales	0	0	0	1	0	0	0	0	0	0	0	0	0	0	0	0	0	0	0	0	0	0	0	0	0	0	0	0	0	0
310642	Bacteria; Firmicutes; Clostridia; Clostridiales	0	0	0	1	0	0	0	0	0	0	0	0	0	0	0	0	0	0	0	0	0	0	0	0	0	0	0	0	0	0
313423	Bacteria; Firmicutes; Clostridia; Clostridiales	0	0	0	1	0	0	0	0	0	0	0	0	0	0	0	0	0	0	0	0	0	0	0	0	0	0	0	0	0	0
340995	Bacteria; Firmicutes; Clostridia; Clostridiales	0	0	0	1	0	0	0	0	0	0	0	0	0	0	0	0	0	0	0	0	0	0	0	0	0	0	0	0	0	0
355533	Bacteria; Firmicutes; Clostridia; Clostridiales	0	0	0	1	0	0	0	0	0	0	0	0	0	0	0	0	0	0	0	0	0	0	0	0	0	0	0	0	0	0
520358	Bacteria; Firmicutes; Clostridia; Clostridiales	0	0	0	1	0	0	0	0	0	0	0	0	0	0	0	0	0	0	0	0	0	0	0	0	0	0	0	0	0	0
295504	Bacteria; Firmicutes; Bacilli; Bacillales; Bacillaceae; Bacillus	0	0	0	1	0	0	0	0	0	0	0	0	0	0	0	0	0	0	0	0	0	0	0	0	0	0	0	0	0	0
[truncated: 258 more rows]
